# Supplementary material for: Multi-scale model suggests the trade-off between protein and ATP demand as a driver of metabolic changes during yeast replicative ageing
Source: PLoS Comput Biol. 2022 Jul 7;18(7):e1010261. doi: 10.1371/journal.pcbi.1010261 (PMC9295998; doi:10.1371/journal.pcbi.1010261)
Supplement: S1 File — (XLSX) [file pcbi.1010261.s001.xlsx]

## Sheet: enzymeOverexpressions
# OVEREXPRESSION LCC
# FBA model ../../ModelFiles/ecFBA/Modified/reducedEcYeast_modified_withDamage.mat with objective maxGrowth
# Boolean model ../../ModelFiles/Boolean/Modified/rules.txt, ../../ModelFiles/Boolean/Modified/species.txt
# TF layer ../../ModelFiles/Boolean/Modified/TFtargets.txt
# non-metabolic damage formation f0 = 0.0001
# damage repair r0 = 0.0005
enzyme(s)	standard name	pathway	overexpression span	rls	rls change	enzyme change	lcc	time phase 1	rls phase 1	damage phase 1	time phase 2	rls phase 2	damage phase 2	time phase 3	rls phase 3	damage phase 3	status
wildtype	wildtype			23	0.0	0.0	0.0	23.800000000000068	16.0	0.02074340867030759	10.599999999999978	6.0	0.2085188791332471	6.199999999999994	1.0	0.270438090109829	dead (regular)
QCR6	YFR033C	Oxidative Phosphorylation	complete	19	0.8260869565217391	0.9522364018239765	-3.64112106540504	28.300000000000132	17.0	0.03266826019328014	3.700000000000002	2.0	0.1577063649711428	0.2	0.0	0.16465416545282552	dead (overexpression)
QCR7	YDR529C	Oxidative Phosphorylation	complete	19	0.8260869565217391	0.9514510660380111	-3.582221673794633	28.300000000000132	17.0	0.032672555657717484	3.700000000000002	2.0	0.15939728482760135	0.2	0.0	0.16629194511953233	dead (overexpression)
COB	Q0105	Oxidative Phosphorylation	complete	19	0.8260869565217391	0.9562718714630241	-3.977143529735153	28.10000000000013	17.0	0.03229918273461895	3.800000000000002	2.0	0.16056253894339365	0.2	0.0	0.1674415815486002	dead (overexpression)
ADH1	YOL086C	Anaerobic excretion	complete	23	1.0	1.499999981346287	0.0	23.800000000000068	16.0	0.020743408615006557	10.599999999999978	6.0	0.20851888755094317	6.199999999999994	1.0	0.2704381010122019	dead (regular)
TDH2	YJR009C	Glycolysis	complete	23	1.0	1.5185489055593375	0.0	23.400000000000063	16.0	0.020340195213901444	9.699999999999982	6.0	0.19604387291345218	4.699999999999999	1.0	0.25442001443769297	dead (regular)
TDH3	YGR192C	Glycolysis	complete	23	1.0	1.4101610363373875	0.0	22.50000000000005	16.0	0.01955249569031766	16.89999999999997	7.0	0.2794706034740538	0.0	0.0	NaN	dead (regular)
TDH1	YJL052W	Glycolysis	complete	23	1.0	1.4694193280761294	0.0	23.400000000000063	16.0	0.02034018475474639	9.699999999999982	6.0	0.19604346290068247	4.6	1.0	0.25442876836961775	dead (regular)
COX1	Q0045	Oxidative Phosphorylation	complete	19	0.8260869565217391	0.9572067060687406	-4.064025633493516	28.300000000000132	17.0	0.032650943477410904	3.700000000000002	2.0	0.1574204858031872	0.30000000000000004	0.0	0.166931704546596	dead (overexpression)
COX2	Q0250	Oxidative Phosphorylation	complete	19	0.8260869565217391	0.9551811151701682	-3.8803518681594467	28.400000000000134	17.0	0.03271352533714752	3.700000000000002	2.0	0.15782851592001734	0.2	0.0	0.16476705618885384	dead (overexpression)
COX3	Q0275	Oxidative Phosphorylation	complete	19	0.8260869565217391	0.9551732907890742	-3.879674563214923	28.400000000000134	17.0	0.03271349726379011	3.700000000000002	2.0	0.15779907540984073	0.2	0.0	0.16473888748354587	dead (overexpression)
COX5B	YIL111W	Oxidative Phosphorylation	complete	19	0.8260869565217391	0.9432107163294168	-3.062427138314961	28.300000000000132	17.0	0.03266838724700879	3.700000000000002	2.0	0.1592397883020113	0.2	0.0	0.16610962043456987	dead (overexpression)
COX6	YHR051W	Oxidative Phosphorylation	complete	19	0.8260869565217391	0.9432351086498644	-3.0637430873519227	28.300000000000132	17.0	0.03266838500189464	3.700000000000002	2.0	0.1593210314261776	0.2	0.0	0.16618823725341017	dead (overexpression)
CDC19	YAL038W	Glycolysis	complete	17	0.7391304347826086	1.9516496786320805	-0.2741235257835322	36.40000000000025	15.0	0.029597156283285974	4.4	2.0	0.07189508812212558	0.0	0.0	NaN	dead (overexpression)
PGK1	YCR012W	Glycolysis	complete	23	1.0	1.4999999846315886	0.0	23.800000000000068	16.0	0.020743408484935187	10.599999999999978	6.0	0.20851888657686987	6.199999999999994	1.0	0.27043809975060834	dead (regular)
ATP2	YJR121W	Oxidative Phosphorylation	complete	20	0.8695652173913043	1.2187712807008333	-0.5962152901918756	29.000000000000142	18.0	0.03553384603902829	3.700000000000002	2.0	0.12844174254270738	0.0	0.0	NaN	dead (overexpression)
ATP6	Q0085	Oxidative Phosphorylation	complete	20	0.8695652173913043	1.22631827158535	-0.576333416188651	29.200000000000145	18.0	0.035808172605238525	3.700000000000002	2.0	0.12976040293945462	0.0	0.0	NaN	dead (overexpression)
ATP8	Q0080	Oxidative Phosphorylation	complete	20	0.8695652173913043	1.237995335070193	-0.5480560472759937	29.400000000000148	18.0	0.03601528919082863	3.800000000000002	2.0	0.1359099197251263	0.0	0.0	NaN	dead (overexpression)
CIT1	YNR001C	TCA	complete	25	1.0869565217391304	1.0660135691517778	1.3172522385390293	27.40000000000012	18.0	0.033914303842303845	13.999999999999966	7.0	0.21292893930841286	0.0	0.0	NaN	dead (overexpression)
ENO1	YGR254W	Glycolysis	complete	23	1.0	1.4999999866953369	0.0	23.800000000000068	16.0	0.020743408577830212	10.599999999999978	6.0	0.20851888481691425	6.199999999999994	1.0	0.27043809747116143	dead (regular)
ENO2	YHR174W	Glycolysis	complete	23	1.0	1.5000000067986845	0.0	23.800000000000068	16.0	0.020743408365618592	10.599999999999978	6.0	0.20851887552878	6.199999999999994	1.0	0.2704380854414208	dead (regular)
TPI1	YDR050C	Glycolysis	complete	23	1.0	1.4999998270185202	0.0	23.800000000000068	16.0	0.020743408516254395	10.599999999999978	6.0	0.20851888689220607	6.199999999999994	1.0	0.2704381001590229	dead (regular)
GPM1	YKL152C	Glycolysis	complete	23	1.0	1.4999999940586584	0.0	23.800000000000068	16.0	0.020743408618794736	10.599999999999978	6.0	0.20851887997855584	6.199999999999994	1.0	0.2704380912046507	dead (regular)
COX4	YGL187C	Oxidative Phosphorylation	complete	19	0.8260869565217391	0.9432324676158779	-3.0636005507772293	28.300000000000132	17.0	0.03266838801213667	3.700000000000002	2.0	0.15931693116524642	0.2	0.0	0.16618423205470617	dead (overexpression)
COX8	YLR395C	Oxidative Phosphorylation	complete	19	0.8260869565217391	0.9432104258875443	-3.062411475984579	28.300000000000132	17.0	0.0326683778903245	3.700000000000002	2.0	0.15923902220975375	0.2	0.0	0.16610906734141018	dead (overexpression)
GAL1	YBR020W	Galactose metabolism	complete	23	1.0	NaN	NaN	23.800000000000068	16.0	0.020743408476498273	10.599999999999978	6.0	0.20851887646548184	6.199999999999994	1.0	0.2704380866546116	dead (regular)
GAL10	YBR019C	Galactose metabolism	complete	23	1.0	1.5000000286300526	0.0	23.800000000000068	16.0	0.020743408476498273	10.599999999999978	6.0	0.2085188772034431	6.199999999999994	1.0	0.27043808761039895	dead (regular)
HXK1	YFR053C	Glycolysis	complete	0	0.0	0.0	-1.0	0.0	0.0	NaN	0.0	0.0	NaN	0.0	0.0	NaN	dead (overexpression)
HXK2	YGL253W	Glycolysis	complete	23	1.0	1.5000000164230018	0.0	23.800000000000068	16.0	0.020743408476498273	10.599999999999978	6.0	0.20851884512016677	6.199999999999994	1.0	0.27043804605700683	dead (regular)
ATP4	YPL078C	Oxidative Phosphorylation	complete	20	0.8695652173913043	1.2304280778708132	-0.566054205780523	29.200000000000145	18.0	0.035814793556708496	3.800000000000002	2.0	0.13485078950219473	0.0	0.0	NaN	dead (overexpression)
PDC1	YLR044C	Anaerobic excretion	complete	26	1.1304347826086956	1.6701555248282147	0.19463360037527233	27.100000000000115	19.0	0.04144169613817517	12.099999999999973	6.0	0.2219485617835019	8.799999999999985	1.0	0.28753854341053037	dead (regular)
CYT1	YOR065W	Oxidative Phosphorylation	complete	19	0.8260869565217391	0.9510637148090665	-3.5538668862932417	28.10000000000013	17.0	0.032448016932268654	3.800000000000002	2.0	0.15975104798975148	0.2	0.0	0.16664812315242544	dead (overexpression)
ADK1	YDR226W	Salvage pathways	complete	23	1.0	NaN	NaN	23.800000000000068	16.0	0.020743408476498273	10.599999999999978	6.0	0.20851887646548184	6.199999999999994	1.0	0.2704380866546116	dead (regular)
ATP1	YBL099W	Oxidative Phosphorylation	complete	20	0.8695652173913043	1.2191578349722008	-0.5951636756460967	28.90000000000014	18.0	0.03550374031646686	3.800000000000002	2.0	0.13329556731688713	0.0	0.0	NaN	dead (overexpression)
COX9	YDL067C	Oxidative Phosphorylation	complete	19	0.8260869565217391	0.9584561616997247	-4.186253620121282	28.500000000000135	17.0	0.03291552522435789	3.700000000000002	2.0	0.15944890403915046	0.2	0.0	0.16420254412834534	dead (overexpression)
COR1	YBL045C	Oxidative Phosphorylation	complete	19	0.8260869565217391	0.9583920333087149	-4.1798015454258595	28.000000000000128	17.0	0.032240466785442116	3.800000000000002	2.0	0.16021034757213434	0.30000000000000004	0.0	0.1704732748760956	dead (overexpression)
QCR2	YPR191W	Oxidative Phosphorylation	complete	19	0.8260869565217391	0.9564124979791891	-3.989975002357928	28.10000000000013	17.0	0.032365308894947986	3.900000000000002	2.0	0.16094995745027052	0.2	0.0	0.16781511148767805	dead (overexpression)
RIP1	YEL024W	Oxidative Phosphorylation	complete	19	0.8260869565217391	0.9575364974344481	-4.095588752006202	28.300000000000132	17.0	0.032500195762598924	3.800000000000002	2.0	0.1585313460137419	0.2	0.0	0.16545818640023296	dead (overexpression)
FUM1	YPL262W	TCA	complete	23	1.0	1.499963452679664	0.0	23.800000000000068	16.0	0.020743438217852798	10.599999999999978	6.0	0.2085197092147379	6.199999999999994	1.0	0.27043916520895006	dead (regular)
GAL7	YBR018C	Galactose metabolism	complete	23	1.0	1.5000000391348305	0.0	23.800000000000068	16.0	0.020743408476498273	10.599999999999978	6.0	0.20851887646548184	6.199999999999994	1.0	0.2704380866546116	dead (regular)
QCR8	YJL166W	Oxidative Phosphorylation	complete	19	0.8260869565217391	0.9551541530966742	-3.878018935692419	28.400000000000134	17.0	0.03271343100085286	3.700000000000002	2.0	0.15799704659450392	0.2	0.0	0.16493176141351457	dead (overexpression)
FBP1	YLR377C	Glycolysis	complete	23	1.0	1.527486945504416	0.0	23.800000000000068	16.0	0.020743408476498273	10.699999999999978	6.0	0.20851234552882397	6.199999999999994	1.0	0.27042962796189296	dead (regular)
ATP5	YDR298C	Oxidative Phosphorylation	complete	20	0.8695652173913043	1.2299312180714201	-0.5672773958348736	29.200000000000145	18.0	0.035842278721465885	3.800000000000002	2.0	0.12993324698895525	0.0	0.0	NaN	dead (overexpression)
LPD1	YFL018C	Other	complete	25	1.0869565217391304	1.5640677914881354	0.1541597003965072	29.700000000000152	18.0	0.036322438514424335	16.89999999999997	7.0	0.2277624062558128	0.0	0.0	NaN	dead (overexpression)
ERR1	YOR393W	Glycolysis	complete	23	1.0	1.500000002287549	0.0	23.800000000000068	16.0	0.020743408481046072	10.599999999999978	6.0	0.2085188776854037	6.199999999999994	1.0	0.27043808823462123	dead (regular)
ERR2	YPL281C	Glycolysis	complete	23	1.0	1.5000000332013685	0.0	23.800000000000068	16.0	0.020743408476498273	10.599999999999978	6.0	0.2085188764490893	6.199999999999994	1.0	0.27043808663338026	dead (regular)
COX7	YMR256C	Oxidative Phosphorylation	complete	19	0.8260869565217391	0.946981772111122	-3.28025002726928	28.400000000000134	17.0	0.03270428802092027	3.700000000000002	2.0	0.15799986040826083	0.2	0.0	0.164905356669469	dead (overexpression)
PCK1	YKR097W	Other	complete	23	1.0	1.4862372195654148	0.0	23.800000000000068	16.0	0.020743408476498273	10.599999999999978	6.0	0.20851876001743364	6.299999999999994	1.0	0.27042768986547777	dead (regular)
PYC1	YGL062W	TCA	complete	23	1.0	1.5310754476385835	0.0	24.200000000000074	16.0	0.02119366073362269	10.999999999999977	6.0	0.20934802517295312	6.499999999999993	1.0	0.2714810482878429	dead (regular)
ZWF1	YNL241C	Pentose phosphate	complete	0	0.0	0.0	-1.0	0.0	0.0	NaN	0.0	0.0	NaN	0.0	0.0	NaN	dead (overexpression)
LAT1	YNL071W	Other	complete	25	1.0869565217391304	1.6031678466823758	0.14416637461267257	29.900000000000155	18.0	0.03666707795786489	17.59999999999998	7.0	0.22987528342287458	0.0	0.0	NaN	dead (overexpression)
PGI1	YBR196C	Glycolysis	complete	23	1.0	1.5000118937555718	0.0	23.800000000000068	16.0	0.02074340848060902	10.599999999999978	6.0	0.20851887608810704	6.199999999999994	1.0	0.27043808616584575	dead (regular)
FBA1	YKL060C	Glycolysis	complete	23	1.0	1.495816014158476	0.0	23.800000000000068	16.0	0.020697592216079835	10.499999999999979	6.0	0.2068899800995923	5.899999999999995	1.0	0.2683587459296939	dead (regular)
TAL1	YLR354C	Pentose phosphate	complete	23	1.0	1.499999999122293	0.0	23.800000000000068	16.0	0.020743408621918383	10.599999999999978	6.0	0.2085188790463891	6.199999999999994	1.0	0.27043808999733293	dead (regular)
PDA1	YER178W	Other	complete	25	1.0869565217391304	1.568185576326721	0.1530424659867259	29.700000000000152	18.0	0.036449061898119015	16.99999999999997	7.0	0.22855699306058072	0.0	0.0	NaN	dead (overexpression)
PDX1	YGR193C	Other	complete	25	1.0869565217391304	1.6031678466823758	0.14416637461267257	29.900000000000155	18.0	0.03666707795786489	17.59999999999998	7.0	0.22987528342287458	0.0	0.0	NaN	dead (overexpression)
PDC5	YLR134W	Anaerobic excretion	complete	23	1.0	1.4965238020082379	0.0	23.700000000000067	16.0	0.020611029612511968	10.19999999999998	6.0	0.19935987969132518	5.099999999999998	1.0	0.2586805159888147	dead (regular)
PFK1	YGR240C	Glycolysis	complete	23	1.0	NaN	NaN	23.800000000000068	16.0	0.020743408476498273	10.599999999999978	6.0	0.20851887646548184	6.199999999999994	1.0	0.2704380866546116	dead (regular)
PFK2	YMR205C	Glycolysis	complete	23	1.0	1.6477358835589841	0.0	24.60000000000008	15.0	0.016471884449458716	18.29999999999999	8.0	0.2655632826915934	0.0	0.0	NaN	dead (regular)
MDH1	YKL085W	TCA	complete	23	1.0	1.4999747363581577	0.0	23.800000000000068	16.0	0.020743516210364916	10.599999999999978	6.0	0.20852187499966773	6.199999999999994	1.0	0.27044197027508027	dead (regular)
GLK1	YCL040W	Glycolysis	complete	23	1.0	1.5003520693789727	0.0	23.800000000000068	16.0	0.02073400312827077	10.29999999999998	6.0	0.20000147758207326	5.1999999999999975	1.0	0.2595024544364042	dead (regular)
ACO1	YLR304C	TCA	complete	23	1.0	1.4999999844065977	0.0	23.800000000000068	16.0	0.02074340861048371	10.599999999999978	6.0	0.20851888972416593	6.199999999999994	1.0	0.2704381038269009	dead (regular)
COX11	YPL132W	Oxidative Phosphorylation	complete	23	1.0	1.5180833012751067	0.0	24.100000000000072	16.0	0.020944475595999688	10.799999999999978	6.0	0.2079211679115624	6.099999999999994	1.0	0.26967415082642143	dead (regular)
KGD1	YIL125W	TCA	complete	26	1.1304347826086956	2.555064894093793	0.08387738872126357	27.100000000000115	18.0	0.03360597490610154	13.699999999999967	7.0	0.21100357233072992	14.599999999999964	1.0	0.27278149647474814	dead (regular)
ATP15	YPL271W	Oxidative Phosphorylation	complete	20	0.8695652173913043	1.2379435143844646	-0.5481754060249004	29.400000000000148	18.0	0.03601349707353978	3.800000000000002	2.0	0.13578238454872726	0.0	0.0	NaN	dead (overexpression)
SDH2	YLL041C	TCA	complete	25	1.0869565217391304	0.978400045472944	4.025773370504525	27.300000000000118	18.0	0.03374103785802397	13.999999999999966	7.0	0.21182805903799962	0.0	0.0	NaN	dead (overexpression)
DAL7	YIR031C	Anaplerotic reactions	complete	23	1.0	NaN	NaN	23.800000000000068	16.0	0.020743408476498273	10.599999999999978	6.0	0.20851887646548184	6.199999999999994	1.0	0.2704380866546116	dead (regular)
IDP1	YDL066W	TCA	complete	25	1.0869565217391304	1.025585871270978	3.398614837782161	27.40000000000012	18.0	0.033848945506880654	13.899999999999967	7.0	0.2125062698487064	0.0	0.0	NaN	dead (overexpression)
QCR9	YGR183C	Oxidative Phosphorylation	complete	19	0.8260869565217391	0.9544617118415321	-3.819050968122991	28.400000000000134	17.0	0.03275430616806846	3.700000000000002	2.0	0.15978510983753283	0.2	0.0	0.1659266020105165	dead (overexpression)
TKL1	YPR074C	Pentose phosphate	complete	23	1.0	1.500000000595362	0.0	23.800000000000068	16.0	0.020743408384493258	10.599999999999978	6.0	0.2085188774870167	6.199999999999994	1.0	0.27043808797767577	dead (regular)
PDC6	YGR087C	Anaerobic excretion	complete	23	1.0	1.4965252715123187	0.0	23.700000000000067	16.0	0.02061102772882004	10.19999999999998	6.0	0.19936003680309888	5.099999999999998	1.0	0.25868071961008515	dead (regular)
ICL1	YER065C	Anaplerotic reactions	complete	23	1.0	1.49995501885454	0.0	23.800000000000068	16.0	0.020743408476498273	10.599999999999978	6.0	0.20851887646548184	6.199999999999994	1.0	0.2704380866546116	dead (regular)
ATP7	YKL016C	Oxidative Phosphorylation	complete	20	0.8695652173913043	1.2300354569906056	-0.5670203381473596	29.300000000000146	18.0	0.0358680360355387	3.700000000000002	2.0	0.13004800680050704	0.0	0.0	NaN	dead (overexpression)
MLS1	YNL117W	Anaplerotic reactions	complete	23	1.0	1.4999669183524604	0.0	23.800000000000068	16.0	0.020743408476498273	10.599999999999978	6.0	0.20851887646548184	6.199999999999994	1.0	0.2704380866546116	dead (regular)
PYC2	YBR218C	TCA	complete	23	1.0	1.4999997966609235	0.0	23.800000000000068	16.0	0.020743408476498273	10.599999999999978	6.0	0.2085211154942909	6.199999999999994	1.0	0.2704409865842349	dead (regular)
NDI1	YML120C	Oxidative Phosphorylation	complete	21	0.9130434782608695	1.1183248811637148	-0.7348963369658243	29.60000000000015	18.0	0.03625886026159522	7.29999999999999	3.0	0.1533743669139376	0.2	0.0	0.15957946235639625	dead (overexpression)
PDB1	YBR221C	Other	complete	25	1.0869565217391304	1.5671373568538713	0.15332532884363612	29.800000000000153	18.0	0.03646402010556228	16.89999999999997	7.0	0.2286397209030439	0.0	0.0	NaN	dead (overexpression)
COX13	YGL191W	Oxidative Phosphorylation	complete	19	0.8260869565217391	0.943230858862189	-3.063513732858406	28.300000000000132	17.0	0.03267258313188804	3.700000000000002	2.0	0.15926438807061516	0.2	0.0	0.16613274440708806	dead (overexpression)
TKL2	YBR117C	Pentose phosphate	complete	23	1.0	1.5000000391880228	0.0	23.800000000000068	16.0	0.020743408476498273	10.599999999999978	6.0	0.20851887646548184	6.199999999999994	1.0	0.2704380866546116	dead (regular)
PGM1	YKL127W	Galactose metabolism	complete	23	1.0	NaN	NaN	23.800000000000068	16.0	0.020743408476498273	10.599999999999978	6.0	0.20851887646548184	6.199999999999994	1.0	0.2704380866546116	dead (regular)
SDH3	YKL141W	TCA	complete	25	1.0869565217391304	0.978400045472944	4.025773370504525	27.300000000000118	18.0	0.03374103785802397	13.999999999999966	7.0	0.21182805903799962	0.0	0.0	NaN	dead (overexpression)
PGM2	YMR105C	Galactose metabolism	complete	23	1.0	1.5000000335464214	0.0	23.800000000000068	16.0	0.020743408476498273	10.599999999999978	6.0	0.20851887650032672	6.199999999999994	1.0	0.27043808669974156	dead (regular)
SDH4	YDR178W	TCA	complete	25	1.0869565217391304	0.9784000454746228	4.025773370817405	27.300000000000118	18.0	0.03374103785802397	13.999999999999966	7.0	0.21182805903799962	0.0	0.0	NaN	dead (overexpression)
QCR10	YHR001W-A	Oxidative Phosphorylation	complete	19	0.8260869565217391	0.9551736058211155	-3.8797018288877427	28.400000000000134	17.0	0.03271354834043376	3.700000000000002	2.0	0.15780004424288596	0.2	0.0	0.16473915121473767	dead (overexpression)
ATP3	YBR039W	Oxidative Phosphorylation	complete	20	0.8695652173913043	1.2261691089813371	-0.5767135184648882	29.100000000000144	18.0	0.03578512757083609	3.800000000000002	2.0	0.12965848628107488	0.0	0.0	NaN	dead (overexpression)
ADH5	YBR145W	Anaerobic excretion	complete	23	1.0	NaN	NaN	23.800000000000068	16.0	0.020743408476498273	10.599999999999978	6.0	0.20851887646548184	6.199999999999994	1.0	0.2704380866546116	dead (regular)
GND1	YHR183W	Pentose phosphate	complete	0	0.0	0.0	-1.0	0.0	0.0	NaN	0.0	0.0	NaN	0.0	0.0	NaN	dead (overexpression)
COX23	YHR116W	Oxidative Phosphorylation	complete	23	1.0	1.5204242926807854	0.0	24.200000000000074	16.0	0.021044789714169242	10.699999999999978	6.0	0.20870480288026666	6.299999999999994	1.0	0.2706686330982232	dead (regular)
SOL3	YHR163W	Pentose phosphate	complete	0	0.0	0.0	-1.0	0.0	0.0	NaN	0.0	0.0	NaN	0.0	0.0	NaN	dead (overexpression)
ALD5	YER073W	Phenylalanine, tyrosine, and tryptophan biosynthesis (aromatic amino acids)	complete	23	1.0	1.5361711929090212	0.0	24.00000000000007	16.0	0.02086127640261676	10.799999999999978	6.0	0.2032816929611893	6.299999999999994	1.0	0.26364518906205026	dead (regular)
GPP2	YER062C	Anaerobic excretion	complete	23	1.0	1.5131578937280654	0.0	23.800000000000068	16.0	0.020743408476498273	10.599999999999978	6.0	0.20851896221615523	6.299999999999994	1.0	0.2704279517320865	dead (regular)
NDE1	YMR145C	Oxidative Phosphorylation	complete	23	1.0	NaN	NaN	23.800000000000068	16.0	0.020743408476498273	10.599999999999978	6.0	0.20851887646548184	6.199999999999994	1.0	0.2704380866546116	dead (regular)
GPP1	YIL053W	Anaerobic excretion	complete	23	1.0	1.5099999989933395	0.0	23.90000000000007	16.0	0.020791657074185038	10.29999999999998	6.0	0.20120541450370538	5.1999999999999975	1.0	0.26106269687619815	dead (regular)
GPD2	YOL059W	Anaerobic excretion	complete	23	1.0	NaN	NaN	23.800000000000068	16.0	0.020743408476498273	10.599999999999978	6.0	0.20851887646548184	6.199999999999994	1.0	0.2704380866546116	dead (regular)
ERR3	YMR323W	Glycolysis	complete	23	1.0	1.5000067721720358	0.0	23.800000000000068	16.0	0.020743408365618592	10.599999999999978	6.0	0.20851543585909182	6.199999999999994	1.0	0.27043363047416746	dead (regular)
CIT3	YPR001W	TCA	complete	23	1.0	1.5000000646210638	0.0	23.800000000000068	16.0	0.020743408476498273	10.599999999999978	6.0	0.2085188643246785	6.199999999999994	1.0	0.27043807093017086	dead (regular)
ALD4	YOR374W	Phenylalanine, tyrosine, and tryptophan biosynthesis (aromatic amino acids)	complete	23	1.0	1.5983833491749944	0.0	23.800000000000068	16.0	0.020743408476498273	10.799999999999978	6.0	0.21231044969664142	6.699999999999992	1.0	0.27529613312571766	dead (regular)
RPE1	YJL121C	Pentose phosphate	complete	23	1.0	1.499970066702123	0.0	23.800000000000068	16.0	0.020743659962994675	10.599999999999978	6.0	0.2085260176784235	6.199999999999994	1.0	0.27044733576068514	dead (regular)
SDH9	YJL045W	TCA	complete	23	1.0	1.499999998086441	0.0	23.800000000000068	16.0	0.020743408476498273	10.599999999999978	6.0	0.20851887646548184	6.199999999999994	1.0	0.2704380866546116	dead (regular)
COX16	YJL003W	Oxidative Phosphorylation	complete	23	1.0	1.521439054137485	0.0	24.200000000000074	16.0	0.021079092566238463	10.799999999999978	6.0	0.20898253293307226	6.299999999999994	1.0	0.27102831997755095	dead (regular)
ALD2	YMR170C	Phenylalanine, tyrosine, and tryptophan biosynthesis (aromatic amino acids)	complete	23	1.0	1.4725945033499388	0.0	23.800000000000068	16.0	0.020743408476498273	10.599999999999978	6.0	0.208520667292911	6.099999999999994	1.0	0.2704506528176805	dead (regular)
PYK2	YOR347C	Glycolysis	complete	23	1.0	1.4995346192419368	0.0	23.800000000000068	16.0	0.020743408476498273	10.599999999999978	6.0	0.20851042739814452	6.199999999999994	1.0	0.27042714365085774	dead (regular)
ACS2	YLR153C	Other	complete	23	1.0	1.5009599392675563	0.0	23.800000000000068	16.0	0.02074375923050184	10.599999999999978	6.0	0.20646279077415594	5.799999999999995	1.0	0.2678154508807078	dead (regular)
COX18	YGR062C	Oxidative Phosphorylation	complete	23	1.0	1.5170629978418328	0.0	24.100000000000072	16.0	0.020944438281245238	10.699999999999978	6.0	0.20793488547048736	6.199999999999994	1.0	0.269681717295102	dead (regular)
LSC2	YGR244C	TCA	complete	25	1.0869565217391304	0.9784878184037015	4.042199130286828	27.300000000000118	18.0	0.03374103785802397	13.999999999999966	7.0	0.21182805903799962	0.0	0.0	NaN	dead (overexpression)
SOL4	YGR248W	Pentose phosphate	complete	23	1.0	1.4939512435814213	0.0	23.800000000000068	16.0	0.020743273025996673	10.29999999999998	6.0	0.20012467789104527	5.1999999999999975	1.0	0.25966211591633737	dead (regular)
GND2	YGR256W	Pentose phosphate	complete	23	1.0	1.4999703315212016	0.0	23.800000000000068	16.0	0.02074333783628629	10.599999999999978	6.0	0.20852640055701382	6.199999999999994	1.0	0.2704478316546916	dead (regular)
LSC1	YOR142W	TCA	complete	25	1.0869565217391304	0.9784878184037015	4.042199130286828	27.300000000000118	18.0	0.03374103785802397	13.999999999999966	7.0	0.21182805903799962	0.0	0.0	NaN	dead (overexpression)
ALD6	YPL061W	Anaerobic excretion	complete	19	0.8260869565217391	1.0753050768678054	-2.309446463796288	23.90000000000007	16.0	0.02075018466054443	4.200000000000001	3.0	0.09245462104038561	0.0	0.0	NaN	dead (overexpression)
OLI1	Q0130	Oxidative Phosphorylation	complete	20	0.8695652173913043	1.23378783251039	-0.5579194657313867	29.400000000000148	18.0	0.03601116969620026	3.700000000000002	2.0	0.13072896354334396	0.0	0.0	NaN	dead (overexpression)
TIM11	YDR322C-A	Oxidative Phosphorylation	complete	20	0.8695652173913043	1.2336872302626298	-0.5581596498110155	29.300000000000146	18.0	0.0359677039745146	3.800000000000002	2.0	0.13053367074446184	0.0	0.0	NaN	dead (overexpression)
ATP18	YML081C-A	Oxidative Phosphorylation	complete	20	0.8695652173913043	1.2379614230557228	-0.5481341510474667	29.400000000000148	18.0	0.03601349707353978	3.800000000000002	2.0	0.13588358617530905	0.0	0.0	NaN	dead (overexpression)
ATP19	YOL077W-A	Oxidative Phosphorylation	complete	20	0.8695652173913043	1.2337874480911108	-0.5579203831245169	29.400000000000148	18.0	0.03601116969620026	3.700000000000002	2.0	0.1307287967198146	0.0	0.0	NaN	dead (overexpression)
GPD1	YDL022W	Anaerobic excretion	complete	23	1.0	1.4637681149661868	0.0	23.90000000000007	16.0	0.020807250959269004	10.29999999999998	6.0	0.20134164297486448	5.399999999999997	1.0	0.2612198546613075	dead (regular)
SDH1	YKL148C	TCA	complete	26	1.1304347826086956	3.813143277566109	0.04636620667310836	27.300000000000118	18.0	0.03374103785802397	13.899999999999967	7.0	0.21183478892343643	26.300000000000104	1.0	0.2726341498149481	dead (regular)
COX12	YLR038C	Oxidative Phosphorylation	complete	19	0.8260869565217391	0.9469579703243501	-3.278778066030522	28.400000000000134	17.0	0.03270424438202722	3.700000000000002	2.0	0.15792448872365625	0.2	0.0	0.16483285703610429	dead (overexpression)
ACS1	YAL054C	Other	complete	23	1.0	1.516368974533203	0.0	23.800000000000068	16.0	0.020743408476498273	10.599999999999978	6.0	0.20851887646548184	6.299999999999994	1.0	0.27042784067679476	dead (regular)
HFD1	YMR110C	Phenylalanine, tyrosine, and tryptophan biosynthesis (aromatic amino acids)	complete	23	1.0	1.5096774822157923	0.0	23.90000000000007	16.0	0.02085449142928618	10.699999999999978	6.0	0.21115861590476048	6.5999999999999925	1.0	0.27381520519555447	dead (regular)
COX20	YDR231C	Oxidative Phosphorylation	complete	23	1.0	1.5199194285222597	0.0	24.200000000000074	16.0	0.020979867116171967	10.599999999999978	6.0	0.2081751956861982	6.299999999999994	1.0	0.26998274132317224	dead (regular)
YLR446W	YLR446W	Glycolysis	complete	23	1.0	1.4999218508292795	0.0	23.800000000000068	16.0	0.020743277853389874	10.29999999999998	6.0	0.20012178528295027	5.1999999999999975	1.0	0.259658367239949	dead (regular)
ATP17	YDR377W	Oxidative Phosphorylation	complete	20	0.8695652173913043	1.2336882412869528	-0.558157234999817	29.300000000000146	18.0	0.0359359351746156	3.800000000000002	2.0	0.13046055795447356	0.0	0.0	NaN	dead (overexpression)
NDE2	YDL085W	Oxidative Phosphorylation	complete	23	1.0	1.5268017293200113	0.0	23.800000000000068	16.0	0.020743408476498273	10.699999999999978	6.0	0.20851234552882397	6.199999999999994	1.0	0.27042962796189296	dead (regular)
FAP7	YDL166C	Salvage pathways	complete	23	1.0	1.4999924330765377	0.0	23.800000000000068	16.0	0.020743554665812895	10.599999999999978	6.0	0.2085229774180631	6.199999999999994	1.0	0.2704433980976033	dead (regular)
ATP16	YDL004W	Oxidative Phosphorylation	complete	20	0.8695652173913043	1.2342052097463319	-0.5569251971378854	29.300000000000146	18.0	0.035932009687077215	3.800000000000002	2.0	0.13539028010774246	0.0	0.0	NaN	dead (overexpression)
RKI1	YOR095C	Pentose phosphate	complete	23	1.0	1.5000000566556235	0.0	23.800000000000068	16.0	0.020743408614266396	10.599999999999978	6.0	0.2085188857291574	6.199999999999994	1.0	0.2704380986526739	dead (regular)
ATP20	YPR020W	Oxidative Phosphorylation	complete	20	0.8695652173913043	1.2342246304309392	-0.5568790198055371	29.300000000000146	18.0	0.0359359351746156	3.800000000000002	2.0	0.13541062143092095	0.0	0.0	NaN	dead (overexpression)
ATP14	YLR295C	Oxidative Phosphorylation	complete	20	0.8695652173913043	1.2342042751602706	-0.5569274195333819	29.300000000000146	18.0	0.035932009687077215	3.800000000000002	2.0	0.13538611558228425	0.0	0.0	NaN	dead (overexpression)
COX19	YLL018C-A	Oxidative Phosphorylation	complete	23	1.0	1.5212641996350458	0.0	24.200000000000074	16.0	0.021123615184820962	10.799999999999978	6.0	0.20936136138118056	6.299999999999994	1.0	0.2715189389110225	dead (regular)
SOD1	YJR104C	Oxidative stress	complete	21	0.9130434782608695	0.6276286142324992	-0.23352095532234013	23.800000000000068	16.0	0.02074340854140294	9.799999999999981	5.0	0.16562854267421945	0.0	0.0	NaN	dead (overexpression)
SOD2	YHR008C	Oxidative stress	complete	23	1.0	NaN	NaN	23.800000000000068	16.0	0.020743408476498273	10.599999999999978	6.0	0.20851887646548184	6.199999999999994	1.0	0.2704380866546116	dead (regular)
GPX3	YIR037W	Oxidative stress	complete	22	0.9565217391304348	1.0092467133565428	-4.702023215502952	23.800000000000068	16.0	0.020743408476498273	15.299999999999962	6.0	0.21127339869101985	0.0	0.0	NaN	dead (overexpression)
GLR1	YPL091W	Oxidative stress	complete	22	0.9565217391304348	1.476032073528362	-0.09133472992124923	23.800000000000068	16.0	0.020743408476498273	9.199999999999983	5.0	0.16236249502062539	10.09999999999998	1.0	0.2103981732537626	dead (overexpression)
TRX3	YCR083W	Oxidative stress	complete	23	1.0	1.4999921640708966	0.0	23.800000000000068	16.0	0.020743408476498273	10.599999999999978	6.0	0.20851887646548184	6.199999999999994	1.0	0.2704380866546116	dead (regular)
TRR2	YHR106W	Oxidative stress	complete	23	1.0	1.4999865695837569	0.0	23.800000000000068	16.0	0.020743408476498273	10.599999999999978	6.0	0.20851889405116275	6.199999999999994	1.0	0.27043810943111024	dead (regular)
CTA1	YDR256C	Oxidative stress	complete	23	1.0	1.0000001537183332	0.0	23.800000000000068	16.0	0.02074340853900524	10.599999999999978	6.0	0.2085188866130674	6.199999999999994	1.0	0.27043809979749	dead (regular)
GPX1	YKL026C	Oxidative stress	complete	23	1.0	1.4999971389180884	0.0	23.800000000000068	16.0	0.020743408476498273	10.599999999999978	6.0	0.20851887646548184	6.199999999999994	1.0	0.2704380866546116	dead (regular)
GPX2	YBR244W	Oxidative stress	complete	23	1.0	1.5493630300717922	0.0	23.800000000000068	16.0	0.020743408476498273	10.799999999999978	6.0	0.20834735552480121	6.199999999999994	1.0	0.270215937366083	dead (regular)
TRX1	YLR043C	Oxidative stress	complete	23	1.0	NaN	NaN	23.800000000000068	16.0	0.020743408476498273	10.599999999999978	6.0	0.20851887646548184	6.199999999999994	1.0	0.2704380866546116	dead (regular)
TRX2	YGR209C	Oxidative stress	complete	24	1.0434782608695652	1.5860662511894454	0.07418659713185037	25.40000000000009	17.0	0.026116141633023934	11.099999999999977	6.0	0.21447507413768002	7.099999999999991	1.0	0.278056036692248	dead (regular)
TRR1	YDR353W	Oxidative stress	complete	24	1.0434782608695652	1.5860655063620845	0.07418669141518008	25.40000000000009	17.0	0.026116133517124794	11.099999999999977	6.0	0.214477595137124	7.099999999999991	1.0	0.2780593000599254	dead (regular)
CTT1	YGR088W	Oxidative stress	complete	23	1.0	NaN	NaN	23.800000000000068	16.0	0.020743408476498273	10.599999999999978	6.0	0.20851887646548184	6.199999999999994	1.0	0.2704380866546116	dead (regular)
PGM2,PGM1	YMR105C,YKL127W	Galactose metabolism	complete	23	1.0	1.5000000335464214	0.0	23.800000000000068	16.0	0.020743408476498273	10.599999999999978	6.0	0.20851887650032672	6.199999999999994	1.0	0.27043808669974156	dead (regular)
YLR446W,GLK1,HXK1,HXK2	YLR446W,YCL040W,YFR053C,YGL253W	Glycolysis	complete	0	0.0	0.0	-1.0	0.0	0.0	NaN	0.0	0.0	NaN	0.0	0.0	NaN	dead (overexpression)
TDH3,TDH1,TDH2	YGR192C,YJL052W,YJR009C	Glycolysis	complete	24	1.0434782608695652	1.5321821261524116	0.081698085548092	22.300000000000047	16.0	0.019223997643972146	12.299999999999972	7.0	0.23725951469362877	29.60000000000015	1.0	0.3047623323499221	dead (regular)
ERR2,ENO1,ENO2,ERR3,ERR1	YPL281C,YGR254W,YHR174W,YMR323W,YOR393W	Glycolysis	complete	23	1.0	1.4999999840695273	0.0	23.800000000000068	16.0	0.020743408503290293	10.599999999999978	6.0	0.20851888614751346	6.199999999999994	1.0	0.27043809919451745	dead (regular)
CDC19,PYK2	YAL038W,YOR347C	Glycolysis	complete	17	0.7391304347826086	1.9839534858186605	-0.26512387930649467	34.50000000000022	14.0	0.019263663631904907	7.899999999999988	3.0	0.07487965247958907	0.0	0.0	NaN	dead (overexpression)
SOL4,SOL3	YGR248W,YHR163W	Pentose phosphate	complete	0	0.0	0.0	-1.0	0.0	0.0	NaN	0.0	0.0	NaN	0.0	0.0	NaN	dead (overexpression)
GND2,GND1	YGR256W,YHR183W	Pentose phosphate	complete	0	0.0	0.0	-1.0	0.0	0.0	NaN	0.0	0.0	NaN	0.0	0.0	NaN	dead (overexpression)
TKL2,TKL1	YBR117C,YPR074C	Pentose phosphate	complete	23	1.0	1.5000000079166007	0.0	23.800000000000068	16.0	0.020743408384493258	10.599999999999978	6.0	0.2085188750599745	6.199999999999994	1.0	0.27043808483423665	dead (regular)
GPD1,GPD2	YDL022W,YOL059W	Anaerobic excretion	complete	23	1.0	1.4637681149661868	0.0	23.90000000000007	16.0	0.020807250959269004	10.29999999999998	6.0	0.20134164297486448	5.399999999999997	1.0	0.2612198546613075	dead (regular)
GPP2,GPP1	YER062C,YIL053W	Anaerobic excretion	complete	23	1.0	1.4601449265628048	0.0	23.90000000000007	16.0	0.020791657074185038	10.29999999999998	6.0	0.20120541614532744	5.299999999999997	1.0	0.2610530155322255	dead (regular)
PDC6,PDC1,PDC5	YGR087C,YLR044C,YLR134W	Anaerobic excretion	complete	23	1.0	1.4905755910752028	0.0	23.20000000000006	16.0	0.020125120680460736	9.799999999999981	6.0	0.19459147059024412	4.4	1.0	0.25256472759810433	dead (regular)
ADH5,ADH1	YBR145W,YOL086C	Anaerobic excretion	complete	23	1.0	1.499999981346287	0.0	23.800000000000068	16.0	0.020743408615006557	10.599999999999978	6.0	0.20851888755094317	6.199999999999994	1.0	0.2704381010122019	dead (regular)
HFD1,ALD2,ALD5,ALD4	YMR110C,YMR170C,YER073W,YOR374W	Phenylalanine, tyrosine, and tryptophan biosynthesis (aromatic amino acids)	complete	23	1.0	1.5827403092644876	0.0	24.100000000000072	16.0	0.020928355684458957	10.999999999999977	6.0	0.20411385881887828	6.799999999999992	1.0	0.26467341368284847	dead (regular)
DAL7,MLS1	YIR031C,YNL117W	Anaplerotic reactions	complete	23	1.0	1.4999669183524604	0.0	23.800000000000068	16.0	0.020743408476498273	10.599999999999978	6.0	0.20851887646548184	6.199999999999994	1.0	0.2704380866546116	dead (regular)
ACS1,ACS2	YAL054C,YLR153C	Other	complete	23	1.0	1.4973286286977543	0.0	23.800000000000068	16.0	0.02074375923050184	10.599999999999978	6.0	0.20646279077415594	5.899999999999995	1.0	0.2678053622563166	dead (regular)
FAP7,ADK1	YDL166C,YDR226W	Salvage pathways	complete	23	1.0	1.4999924330765377	0.0	23.800000000000068	16.0	0.020743554665812895	10.599999999999978	6.0	0.2085229774180631	6.199999999999994	1.0	0.2704433980976033	dead (regular)
PYC2,PYC1	YBR218C,YGL062W	TCA	complete	23	1.0	1.5262318465829645	0.0	24.200000000000074	16.0	0.02119366073362269	10.999999999999977	6.0	0.20934802517295312	6.499999999999993	1.0	0.2714810482878429	dead (regular)
CIT1,CIT3	YNR001C,YPR001W	TCA	complete	25	1.0869565217391304	1.0351018014649398	2.477266639035155	27.40000000000012	18.0	0.033914303842303845	14.099999999999966	7.0	0.21292214377592233	0.0	0.0	NaN	dead (overexpression)
SDH9,SDH1	YJL045W,YKL148C	TCA	complete	25	1.0869565217391304	0.9662186997476868	2.574102272252713	27.300000000000118	18.0	0.03374103785802397	13.899999999999967	7.0	0.21183478892343643	0.0	0.0	NaN	dead (overexpression)
NDE2,NDE1	YDL085W,YMR145C	Oxidative Phosphorylation	complete	23	1.0	1.5268017293200113	0.0	23.800000000000068	16.0	0.020743408476498273	10.699999999999978	6.0	0.20851234552882397	6.199999999999994	1.0	0.27042962796189296	dead (regular)
COX5B,COX6,COX4,COX8,COX7,COX13,COX12,COX11,COX23,COX16,COX18,COX20,COX19	YIL111W,YHR051W,YGL187C,YLR395C,YMR256C,YGL191W,YLR038C,YPL132W,YHR116W,YJL003W,YGR062C,YDR231C,YLL018C-A	Oxidative Phosphorylation	complete	19	0.8260869565217391	1.1599365156456956	-1.0873879725098374	28.20000000000013	17.0	0.032454064960709884	3.900000000000002	2.0	0.1617295687338133	0.2	0.0	0.16856511649633388	dead (overexpression)
SOD1,SOD2	YJR104C,YHR008C	Oxidative stress	complete	21	0.9130434782608695	0.6276456238292935	-0.23353162284109974	23.800000000000068	16.0	0.02074340854140294	9.799999999999981	5.0	0.16562854267421945	0.0	0.0	NaN	dead (overexpression)
GPX1,GPX2	YKL026C,YBR244W	Oxidative stress	complete	23	1.0	1.5327284013282607	0.0	23.800000000000068	16.0	0.020743408476498273	10.799999999999978	6.0	0.20834735552480121	6.199999999999994	1.0	0.270215937366083	dead (regular)
TRX1,TRX2	YLR043C,YGR209C	Oxidative stress	complete	24	1.0434782608695652	1.5860662511894454	0.07418659713185037	25.40000000000009	17.0	0.026116141633023934	11.099999999999977	6.0	0.21447507413768002	7.099999999999991	1.0	0.278056036692248	dead (regular)
QCR6	YFR033C	Oxidative Phosphorylation	phase 1	23	1.0	1.4695804041819869	0.0	28.300000000000132	17.0	0.03266826019328014	5.4999999999999964	4.0	0.1693445305945489	11.599999999999975	2.0	0.28495739556063293	dead (regular)
QCR7	YDR529C	Oxidative Phosphorylation	phase 1	23	1.0	1.4687464353141586	0.0	28.300000000000132	17.0	0.032672555657717484	5.599999999999996	4.0	0.16935447616368787	11.499999999999975	2.0	0.2849834206320133	dead (regular)
COB	Q0105	Oxidative Phosphorylation	phase 1	23	1.0	1.3399445300807882	0.0	28.10000000000013	17.0	0.03229918273461895	8.399999999999986	5.0	0.20989494601011063	6.399999999999993	1.0	0.2721996295548342	dead (regular)
ADH1	YOL086C	Anaerobic excretion	phase 1	23	1.0	1.3754939717466317	0.0	23.800000000000068	16.0	0.020743408615006557	10.599999999999978	6.0	0.20851888934449891	6.199999999999994	1.0	0.27043810333516666	dead (regular)
TDH2	YJR009C	Glycolysis	phase 1	23	1.0	1.3999684958522118	0.0	23.400000000000063	16.0	0.020340195213901444	10.799999999999978	6.0	0.19570272503745545	4.6	1.0	0.2539870300292838	dead (regular)
TDH3	YGR192C	Glycolysis	phase 1	23	1.0	1.3012048858084575	0.0	22.50000000000005	16.0	0.01955249569031766	11.399999999999975	6.0	0.20875085086163206	6.299999999999994	1.0	0.2707282696213483	dead (regular)
TDH1	YJL052W	Glycolysis	phase 1	23	1.0	1.351684894092232	0.0	23.400000000000063	16.0	0.02034018475474639	10.799999999999978	6.0	0.1957025882267082	4.6	1.0	0.2539868526655129	dead (regular)
COX1	Q0045	Oxidative Phosphorylation	phase 1	23	1.0	1.3598180558394668	0.0	28.300000000000132	17.0	0.032650943477410904	8.499999999999986	5.0	0.21140777161542287	6.5999999999999925	1.0	0.2741378275021227	dead (regular)
COX2	Q0250	Oxidative Phosphorylation	phase 1	23	1.0	1.3677445530956684	0.0	28.400000000000134	17.0	0.03271352533714752	8.499999999999986	5.0	0.2116774228497362	6.699999999999992	1.0	0.2744764997824659	dead (regular)
COX3	Q0275	Oxidative Phosphorylation	phase 1	23	1.0	1.3677442666165793	0.0	28.400000000000134	17.0	0.03271349726379011	8.499999999999986	5.0	0.21167730299344306	6.699999999999992	1.0	0.27447634459439546	dead (regular)
COX5B	YIL111W	Oxidative Phosphorylation	phase 1	23	1.0	1.4676485145541178	0.0	28.300000000000132	17.0	0.03266838724700879	5.599999999999996	4.0	0.1693406938702654	11.499999999999975	2.0	0.2849602887182582	dead (regular)
COX6	YHR051W	Oxidative Phosphorylation	phase 1	23	1.0	1.4732271030454016	0.0	28.300000000000132	17.0	0.03266838500189464	5.4999999999999964	4.0	0.16934488049571114	11.699999999999974	2.0	0.28494686564676003	dead (regular)
CDC19	YAL038W	Glycolysis	phase 1	21	0.9130434782608695	1.9280897449691392	-0.09369408746351561	36.40000000000025	15.0	0.029597156283285974	3.1000000000000014	5.0	0.20871369166210316	6.199999999999994	1.0	0.27069040603411226	dead (regular)
PGK1	YCR012W	Glycolysis	phase 1	23	1.0	1.3745009551704452	0.0	23.800000000000068	16.0	0.020743408484935187	10.599999999999978	6.0	0.20851888758277548	6.199999999999994	1.0	0.27043810105342986	dead (regular)
ATP2	YJR121W	Oxidative Phosphorylation	phase 1	24	1.0434782608695652	1.4128437521632666	0.10531408224477849	29.000000000000142	18.0	0.03553384603902829	5.799999999999995	4.0	0.1783213969282435	16.99999999999997	2.0	0.29938031092131523	dead (regular)
ATP6	Q0085	Oxidative Phosphorylation	phase 1	24	1.0434782608695652	1.4223407235353553	0.10294593546559931	29.200000000000145	18.0	0.035808172605238525	5.799999999999995	4.0	0.17873116206647502	17.49999999999998	2.0	0.30000745481009244	dead (regular)
ATP8	Q0080	Oxidative Phosphorylation	phase 1	24	1.0434782608695652	1.429205059969204	0.10129950675018796	29.400000000000148	18.0	0.03601528919082863	5.799999999999995	4.0	0.179041374481569	17.999999999999986	2.0	0.3004659890376031	dead (regular)
CIT1	YNR001C	TCA	phase 1	24	1.0434782608695652	1.9505198832066273	0.045741558527833306	27.40000000000012	18.0	0.033914303842303845	6.699999999999992	4.0	0.17776651125567317	16.29999999999996	2.0	0.2985337977139582	dead (regular)
ENO1	YGR254W	Glycolysis	phase 1	23	1.0	1.3753643544778023	0.0	23.800000000000068	16.0	0.020743408577830212	10.599999999999978	6.0	0.20851887954264609	6.199999999999994	1.0	0.2704380906400724	dead (regular)
ENO2	YHR174W	Glycolysis	phase 1	23	1.0	1.37536434885852	0.0	23.800000000000068	16.0	0.020743408365618592	10.599999999999978	6.0	0.2085188843466323	6.199999999999994	1.0	0.2704380968620646	dead (regular)
TPI1	YDR050C	Glycolysis	phase 1	23	1.0	1.3637256356566676	0.0	23.800000000000068	16.0	0.020743408516254395	10.599999999999978	6.0	0.20851887992452894	6.199999999999994	1.0	0.27043809113467554	dead (regular)
GPM1	YKL152C	Glycolysis	phase 1	23	1.0	1.4081199252441976	0.0	23.800000000000068	16.0	0.020743408618794736	10.599999999999978	6.0	0.20851887843785852	6.199999999999994	1.0	0.2704380892091807	dead (regular)
COX4	YGL187C	Oxidative Phosphorylation	phase 1	23	1.0	1.4676486893398926	0.0	28.300000000000132	17.0	0.03266838801213667	5.599999999999996	4.0	0.1693407072942482	11.499999999999975	2.0	0.2849603112487906	dead (regular)
COX8	YLR395C	Oxidative Phosphorylation	phase 1	23	1.0	1.4732269177766508	0.0	28.300000000000132	17.0	0.0326683778903245	5.4999999999999964	4.0	0.1693448575355161	11.699999999999974	2.0	0.28494682711547153	dead (regular)
GAL1	YBR020W	Galactose metabolism	phase 1	23	1.0	NaN	NaN	23.800000000000068	16.0	0.020743408476498273	10.599999999999978	6.0	0.20851888745213473	6.199999999999994	1.0	0.2704381008842272	dead (regular)
GAL10	YBR019C	Galactose metabolism	phase 1	23	1.0	1.0137533690987766	0.0	23.800000000000068	16.0	0.020743408476498273	10.599999999999978	6.0	0.20851888745213473	6.199999999999994	1.0	0.2704381008842272	dead (regular)
HXK1	YFR053C	Glycolysis	phase 1	0	0.0	0.0	-1.0	0.0	0.0	NaN	0.0	0.0	NaN	0.0	0.0	NaN	dead (overexpression)
HXK2	YGL253W	Glycolysis	phase 1	23	1.0	1.0000000003359117	0.0	23.800000000000068	16.0	0.020743408476498273	10.599999999999978	6.0	0.20851888745213473	6.199999999999994	1.0	0.2704381008842272	dead (regular)
ATP4	YPL078C	Oxidative Phosphorylation	phase 1	24	1.0434782608695652	1.4214350419778456	0.10316717059292571	29.200000000000145	18.0	0.035814793556708496	5.799999999999995	4.0	0.17874286382606672	17.49999999999998	2.0	0.30002702422242294	dead (regular)
PDC1	YLR044C	Anaerobic excretion	phase 1	24	1.0434782608695652	1.465762387803193	0.09334858719407135	27.100000000000115	19.0	0.04144169613817517	8.699999999999985	4.0	0.20961152841997893	6.399999999999993	1.0	0.2718325987952907	dead (regular)
CYT1	YOR065W	Oxidative Phosphorylation	phase 1	23	1.0	1.4526618695439222	0.0	28.10000000000013	17.0	0.032448016932268654	5.4999999999999964	4.0	0.1687334963694742	11.399999999999975	2.0	0.28395402315155754	dead (regular)
ADK1	YDR226W	Salvage pathways	phase 1	23	1.0	NaN	NaN	23.800000000000068	16.0	0.020743408476498273	10.599999999999978	6.0	0.20851888745213473	6.199999999999994	1.0	0.2704381008842272	dead (regular)
ATP1	YBL099W	Oxidative Phosphorylation	phase 1	24	1.0434782608695652	1.4117721040150382	0.10558816502046814	28.90000000000014	18.0	0.03550374031646686	5.899999999999995	4.0	0.17978819704179821	19.1	2.0	0.3015812538879375	dead (regular)
COX9	YDL067C	Oxidative Phosphorylation	phase 1	23	1.0	1.3770657970907858	0.0	28.500000000000135	17.0	0.03291552522435789	8.499999999999986	5.0	0.21254955861375874	6.799999999999992	1.0	0.27559517161609476	dead (regular)
COR1	YBL045C	Oxidative Phosphorylation	phase 1	23	1.0	1.3311407450016701	0.0	28.000000000000128	17.0	0.032240466785442116	8.499999999999986	5.0	0.2096392836930003	6.199999999999994	1.0	0.2718892078265665	dead (regular)
QCR2	YPR191W	Oxidative Phosphorylation	phase 1	23	1.0	1.3440734854891707	0.0	28.10000000000013	17.0	0.032365308894947986	8.399999999999986	5.0	0.21018433108025783	6.499999999999993	1.0	0.2725640141537895	dead (regular)
RIP1	YEL024W	Oxidative Phosphorylation	phase 1	23	1.0	1.3510872022923377	0.0	28.300000000000132	17.0	0.032500195762598924	8.499999999999986	5.0	0.21075570129633076	6.399999999999993	1.0	0.2733143227760111	dead (regular)
FUM1	YPL262W	TCA	phase 1	23	1.0	1.0231750959883097	0.0	23.800000000000068	16.0	0.020743438217852798	10.599999999999978	6.0	0.2085192160916087	6.199999999999994	1.0	0.27043852652919587	dead (regular)
GAL7	YBR018C	Galactose metabolism	phase 1	23	1.0	1.0137533690987774	0.0	23.800000000000068	16.0	0.020743408476498273	10.599999999999978	6.0	0.20851888745213473	6.199999999999994	1.0	0.2704381008842272	dead (regular)
QCR8	YJL166W	Oxidative Phosphorylation	phase 1	23	1.0	1.3633634147377194	0.0	28.400000000000134	17.0	0.03271343100085286	8.499999999999986	5.0	0.2116770173699012	6.5999999999999925	1.0	0.27448646364661344	dead (regular)
FBP1	YLR377C	Glycolysis	phase 1	23	1.0	1.0000000843835484	0.0	23.800000000000068	16.0	0.020743408476498273	10.599999999999978	6.0	0.20851888745213473	6.199999999999994	1.0	0.2704381008842272	dead (regular)
ATP5	YDR298C	Oxidative Phosphorylation	phase 1	24	1.0434782608695652	1.4222130939228625	0.10297705470382355	29.200000000000145	18.0	0.035842278721465885	5.799999999999995	4.0	0.18022312851019387	20.40000000000002	2.0	0.30214991411612835	dead (regular)
LPD1	YFL018C	Other	phase 1	24	1.0434782608695652	1.783055955236626	0.05552382378143952	29.700000000000152	18.0	0.036322438514424335	5.899999999999995	4.0	0.1794990916475126	18.499999999999993	2.0	0.3011689833618498	dead (regular)
ERR1	YOR393W	Glycolysis	phase 1	23	1.0	1.3753643458358855	0.0	23.800000000000068	16.0	0.020743408481046072	10.599999999999978	6.0	0.208518886489816	6.199999999999994	1.0	0.27043809963785886	dead (regular)
ERR2	YPL281C	Glycolysis	phase 1	23	1.0	1.01155858765752	0.0	23.800000000000068	16.0	0.020743408476498273	10.599999999999978	6.0	0.20851888745213473	6.199999999999994	1.0	0.2704381008842272	dead (regular)
COX7	YMR256C	Oxidative Phosphorylation	phase 1	23	1.0	1.3610806962792992	0.0	28.400000000000134	17.0	0.03270428802092027	8.499999999999986	5.0	0.21163523268190346	6.5999999999999925	1.0	0.27443235823443923	dead (regular)
PCK1	YKR097W	Other	phase 1	23	1.0	1.0000009500269913	0.0	23.800000000000068	16.0	0.020743408476498273	10.599999999999978	6.0	0.20851888745213473	6.199999999999994	1.0	0.2704381008842272	dead (regular)
PYC1	YGL062W	TCA	phase 1	23	1.0	1.359997791291764	0.0	24.200000000000074	16.0	0.02119366073362269	10.19999999999998	6.0	0.21079770981496376	6.499999999999993	1.0	0.27335830273501527	dead (regular)
ZWF1	YNL241C	Pentose phosphate	phase 1	0	0.0	0.0	-1.0	0.0	0.0	NaN	0.0	0.0	NaN	0.0	0.0	NaN	dead (overexpression)
LAT1	YNL071W	Other	phase 1	24	1.0434782608695652	1.9303633885098743	0.046732557844094226	29.900000000000155	18.0	0.03666707795786489	5.899999999999995	4.0	0.18128351559129716	24.300000000000075	2.0	0.3034427728127643	dead (regular)
PGI1	YBR196C	Glycolysis	phase 1	23	1.0	1.4092237314697698	0.0	23.800000000000068	16.0	0.02074340848060902	10.599999999999978	6.0	0.20851887698004506	6.199999999999994	1.0	0.27043808732105984	dead (regular)
FBA1	YKL060C	Glycolysis	phase 1	23	1.0	1.37072208756401	0.0	23.800000000000068	16.0	0.020697592216079835	10.399999999999979	6.0	0.20035540336995228	5.299999999999997	1.0	0.25995150729578353	dead (regular)
TAL1	YLR354C	Pentose phosphate	phase 1	23	1.0	1.4124636643764545	0.0	23.800000000000068	16.0	0.020743408621918383	10.599999999999978	6.0	0.2085188789841719	6.199999999999994	1.0	0.270438089916751	dead (regular)
PDA1	YER178W	Other	phase 1	24	1.0434782608695652	1.8971299211416137	0.04846372843549612	29.700000000000152	18.0	0.036449061898119015	5.799999999999995	4.0	0.18100605751986448	23.20000000000006	2.0	0.3031166604067731	dead (regular)
PDX1	YGR193C	Other	phase 1	24	1.0434782608695652	1.9303633885098743	0.046732557844094226	29.900000000000155	18.0	0.03666707795786489	5.899999999999995	4.0	0.18128351559129716	24.300000000000075	2.0	0.3034427728127643	dead (regular)
PDC5	YLR134W	Anaerobic excretion	phase 1	23	1.0	1.3655422261618357	0.0	23.700000000000067	16.0	0.020611029612511968	10.499999999999979	6.0	0.198383638709651	4.999999999999998	1.0	0.2574247454643537	dead (regular)
PFK1	YGR240C	Glycolysis	phase 1	23	1.0	NaN	NaN	23.800000000000068	16.0	0.020743408476498273	10.599999999999978	6.0	0.20851888745213473	6.199999999999994	1.0	0.2704381008842272	dead (regular)
PFK2	YMR205C	Glycolysis	phase 1	23	1.0	1.4613473989146215	0.0	24.60000000000008	15.0	0.016471884449458716	7.39999999999999	6.0	0.17520335853905344	13.899999999999967	2.0	0.29452283817145	dead (regular)
MDH1	YKL085W	TCA	phase 1	23	1.0	1.0540881626534107	0.0	23.800000000000068	16.0	0.020743516210364916	10.599999999999978	6.0	0.20852007091145427	6.199999999999994	1.0	0.27043963366876567	dead (regular)
GLK1	YCL040W	Glycolysis	phase 1	23	1.0	1.365003453151427	0.0	23.800000000000068	16.0	0.02073400312827077	10.29999999999998	6.0	0.1999872148107556	5.1999999999999975	1.0	0.2594839705933398	dead (regular)
ACO1	YLR304C	TCA	phase 1	23	1.0	1.3873330099444972	0.0	23.800000000000068	16.0	0.02074340861048371	10.599999999999978	6.0	0.2085188771613976	6.199999999999994	1.0	0.27043808755594245	dead (regular)
COX11	YPL132W	Oxidative Phosphorylation	phase 1	23	1.0	1.3881988092894306	0.0	24.100000000000072	16.0	0.020944475595999688	10.09999999999998	6.0	0.208588898977681	6.199999999999994	1.0	0.2705287779206707	dead (regular)
KGD1	YIL125W	TCA	phase 1	24	1.0434782608695652	1.7124455500563054	0.06102678424495609	27.100000000000115	18.0	0.03360597490610154	6.5999999999999925	4.0	0.1754732130028554	13.899999999999967	2.0	0.2949768873279173	dead (regular)
ATP15	YPL271W	Oxidative Phosphorylation	phase 1	24	1.0434782608695652	1.429138006147386	0.10131533503614396	29.400000000000148	18.0	0.03601349707353978	5.799999999999995	4.0	0.1790386869497913	17.899999999999984	2.0	0.30047354394898707	dead (regular)
SDH2	YLL041C	TCA	phase 1	24	1.0434782608695652	1.747106438925228	0.05819553761591475	27.300000000000118	18.0	0.03374103785802397	6.5999999999999925	4.0	0.17567044615267413	14.199999999999966	2.0	0.29527044835238825	dead (regular)
DAL7	YIR031C	Anaplerotic reactions	phase 1	23	1.0	NaN	NaN	23.800000000000068	16.0	0.020743408476498273	10.599999999999978	6.0	0.20851888745213473	6.199999999999994	1.0	0.2704381008842272	dead (regular)
IDP1	YDL066W	TCA	phase 1	24	1.0434782608695652	1.7509986143552363	0.057893929547251054	27.40000000000012	18.0	0.033848945506880654	6.499999999999993	4.0	0.1758334023502085	14.499999999999964	2.0	0.2955100354064611	dead (regular)
QCR9	YGR183C	Oxidative Phosphorylation	phase 1	23	1.0	1.477882676297297	0.0	28.400000000000134	17.0	0.03275430616806846	5.4999999999999964	4.0	0.16958436112283026	11.699999999999974	2.0	0.28534875670547005	dead (regular)
TKL1	YPR074C	Pentose phosphate	phase 1	23	1.0	1.3979804691526452	0.0	23.800000000000068	16.0	0.020743408384493258	10.599999999999978	6.0	0.20851888505680904	6.199999999999994	1.0	0.27043809778186645	dead (regular)
PDC6	YGR087C	Anaerobic excretion	phase 1	23	1.0	1.3655369466222276	0.0	23.700000000000067	16.0	0.02061102772882004	10.499999999999979	6.0	0.19838361383917272	4.999999999999998	1.0	0.25742471322958127	dead (regular)
ICL1	YER065C	Anaplerotic reactions	phase 1	23	1.0	0.9999605629152488	0.0	23.800000000000068	16.0	0.020743408476498273	10.599999999999978	6.0	0.20851888745213473	6.199999999999994	1.0	0.2704381008842272	dead (regular)
ATP7	YKL016C	Oxidative Phosphorylation	phase 1	24	1.0434782608695652	1.42302652236094	0.10277904237991999	29.300000000000146	18.0	0.0358680360355387	5.799999999999995	4.0	0.17882078493153897	17.69999999999998	2.0	0.3001314990376208	dead (regular)
MLS1	YNL117W	Anaplerotic reactions	phase 1	23	1.0	0.9999605629152492	0.0	23.800000000000068	16.0	0.020743408476498273	10.599999999999978	6.0	0.20851888745213473	6.199999999999994	1.0	0.2704381008842272	dead (regular)
PYC2	YBR218C	TCA	phase 1	23	1.0	1.0000000001369775	0.0	23.800000000000068	16.0	0.020743408476498273	10.599999999999978	6.0	0.20851888745213473	6.199999999999994	1.0	0.2704381008842272	dead (regular)
NDI1	YML120C	Oxidative Phosphorylation	phase 1	24	1.0434782608695652	2.0329113310186426	0.042092926627775064	29.60000000000015	18.0	0.03625886026159522	5.799999999999995	4.0	0.180760321918564	22.100000000000044	2.0	0.30284115899582664	dead (regular)
PDB1	YBR221C	Other	phase 1	24	1.0434782608695652	1.8046500287274254	0.054033752957577334	29.800000000000153	18.0	0.03646402010556228	5.799999999999995	4.0	0.17971471730616068	19.200000000000003	2.0	0.3014463809767046	dead (regular)
COX13	YGL191W	Oxidative Phosphorylation	phase 1	23	1.0	1.467749358711465	0.0	28.300000000000132	17.0	0.03267258313188804	5.599999999999996	4.0	0.1693545574453491	11.499999999999975	2.0	0.2849835570534577	dead (regular)
TKL2	YBR117C	Pentose phosphate	phase 1	23	1.0	1.013721391812209	0.0	23.800000000000068	16.0	0.020743408476498273	10.599999999999978	6.0	0.20851888745213473	6.199999999999994	1.0	0.2704381008842272	dead (regular)
PGM1	YKL127W	Galactose metabolism	phase 1	23	1.0	NaN	NaN	23.800000000000068	16.0	0.020743408476498273	10.599999999999978	6.0	0.20851888745213473	6.199999999999994	1.0	0.2704381008842272	dead (regular)
SDH3	YKL141W	TCA	phase 1	24	1.0434782608695652	1.747106438925228	0.05819553761591475	27.300000000000118	18.0	0.03374103785802397	6.5999999999999925	4.0	0.17567044615267413	14.199999999999966	2.0	0.29527044835238825	dead (regular)
PGM2	YMR105C	Galactose metabolism	phase 1	23	1.0	1.0115471547278452	0.0	23.800000000000068	16.0	0.020743408476498273	10.599999999999978	6.0	0.20851888745213473	6.199999999999994	1.0	0.2704381008842272	dead (regular)
SDH4	YDR178W	TCA	phase 1	24	1.0434782608695652	1.747106438925228	0.05819553761591475	27.300000000000118	18.0	0.03374103785802397	6.5999999999999925	4.0	0.17567044615267413	14.199999999999966	2.0	0.29527044835238825	dead (regular)
QCR10	YHR001W-A	Oxidative Phosphorylation	phase 1	23	1.0	1.3677447852866256	0.0	28.400000000000134	17.0	0.03271354834043376	8.499999999999986	5.0	0.21167752446023208	6.699999999999992	1.0	0.2744766313461595	dead (regular)
ATP3	YBR039W	Oxidative Phosphorylation	phase 1	24	1.0434782608695652	1.4185924682837607	0.1038677572193956	29.100000000000144	18.0	0.03578512757083609	5.799999999999995	4.0	0.18014952583954838	20.200000000000017	2.0	0.3020513235399618	dead (regular)
ADH5	YBR145W	Anaerobic excretion	phase 1	23	1.0	NaN	NaN	23.800000000000068	16.0	0.020743408476498273	10.599999999999978	6.0	0.20851888745213473	6.199999999999994	1.0	0.2704381008842272	dead (regular)
GND1	YHR183W	Pentose phosphate	phase 1	0	0.0	0.0	-1.0	0.0	0.0	NaN	0.0	0.0	NaN	0.0	0.0	NaN	dead (overexpression)
COX23	YHR116W	Oxidative Phosphorylation	phase 1	23	1.0	1.3922101509363995	0.0	24.200000000000074	16.0	0.021044789714169242	9.89999999999998	6.0	0.20350623084956562	5.4999999999999964	1.0	0.26401485522114215	dead (regular)
SOL3	YHR163W	Pentose phosphate	phase 1	0	0.0	0.0	-1.0	0.0	0.0	NaN	0.0	0.0	NaN	0.0	0.0	NaN	dead (overexpression)
ALD5	YER073W	Phenylalanine, tyrosine, and tryptophan biosynthesis (aromatic amino acids)	phase 1	23	1.0	1.0662196184092145	0.0	24.00000000000007	16.0	0.02086127640261676	10.09999999999998	6.0	0.20225122510145527	5.399999999999997	1.0	0.26239848646574027	dead (regular)
GPP2	YER062C	Anaerobic excretion	phase 1	23	1.0	1.0043859649035085	0.0	23.800000000000068	16.0	0.020743408476498273	10.599999999999978	6.0	0.20851887815284414	6.199999999999994	1.0	0.27043808884003734	dead (regular)
NDE1	YMR145C	Oxidative Phosphorylation	phase 1	23	1.0	NaN	NaN	23.800000000000068	16.0	0.020743408476498273	10.599999999999978	6.0	0.20851888745213473	6.199999999999994	1.0	0.2704381008842272	dead (regular)
GPP1	YIL053W	Anaerobic excretion	phase 1	23	1.0	1.4049999992033342	0.0	23.90000000000007	16.0	0.020791657074185038	10.29999999999998	6.0	0.20153351334018588	5.299999999999997	1.0	0.2614781876860564	dead (regular)
GPD2	YOL059W	Anaerobic excretion	phase 1	23	1.0	NaN	NaN	23.800000000000068	16.0	0.020743408476498273	10.599999999999978	6.0	0.20851888745213473	6.199999999999994	1.0	0.2704381008842272	dead (regular)
ERR3	YMR323W	Glycolysis	phase 1	23	1.0	1.375364348858523	0.0	23.800000000000068	16.0	0.020743408365618592	10.599999999999978	6.0	0.2085188843466323	6.199999999999994	1.0	0.2704380968620646	dead (regular)
CIT3	YPR001W	TCA	phase 1	23	1.0	1.0058664432807338	0.0	23.800000000000068	16.0	0.020743408476498273	10.599999999999978	6.0	0.20851887815284414	6.199999999999994	1.0	0.27043808884003734	dead (regular)
ALD4	YOR374W	Phenylalanine, tyrosine, and tryptophan biosynthesis (aromatic amino acids)	phase 1	23	1.0	1.0055486491141084	0.0	23.800000000000068	16.0	0.020743408476498273	10.599999999999978	6.0	0.20851888745213473	6.199999999999994	1.0	0.2704381008842272	dead (regular)
RPE1	YJL121C	Pentose phosphate	phase 1	23	1.0	1.357932369278797	0.0	23.800000000000068	16.0	0.020743659962994675	10.599999999999978	6.0	0.20852165259995825	6.199999999999994	1.0	0.2704416822289849	dead (regular)
SDH9	YJL045W	TCA	phase 1	23	1.0	1.0000000018991668	0.0	23.800000000000068	16.0	0.020743408476498273	10.599999999999978	6.0	0.20851888745213473	6.199999999999994	1.0	0.2704381008842272	dead (regular)
COX16	YJL003W	Oxidative Phosphorylation	phase 1	23	1.0	1.3922074012370154	0.0	24.200000000000074	16.0	0.021079092566238463	9.89999999999998	6.0	0.2038643960282018	5.599999999999996	1.0	0.2644690475177371	dead (regular)
ALD2	YMR170C	Phenylalanine, tyrosine, and tryptophan biosynthesis (aromatic amino acids)	phase 1	23	1.0	1.0060856026367735	0.0	23.800000000000068	16.0	0.020743408476498273	10.599999999999978	6.0	0.20851888745213473	6.199999999999994	1.0	0.2704381008842272	dead (regular)
PYK2	YOR347C	Glycolysis	phase 1	23	1.0	1.0107072885394026	0.0	23.800000000000068	16.0	0.020743408476498273	10.599999999999978	6.0	0.20851888745213473	6.199999999999994	1.0	0.2704381008842272	dead (regular)
ACS2	YLR153C	Other	phase 1	23	1.0	1.3847964582367203	0.0	23.800000000000068	16.0	0.02074375923050184	10.599999999999978	6.0	0.20851436107025398	6.199999999999994	1.0	0.2704322384367011	dead (regular)
COX18	YGR062C	Oxidative Phosphorylation	phase 1	23	1.0	1.3881257214141318	0.0	24.100000000000072	16.0	0.020944438281245238	10.09999999999998	6.0	0.20858179675476984	6.199999999999994	1.0	0.2705195793134311	dead (regular)
LSC2	YGR244C	TCA	phase 1	24	1.0434782608695652	1.7473898248402842	0.058173471760679156	27.300000000000118	18.0	0.03374103785802397	6.5999999999999925	4.0	0.17567044615267413	14.199999999999966	2.0	0.29527044835238825	dead (regular)
SOL4	YGR248W	Pentose phosphate	phase 1	23	1.0	1.3332558752679813	0.0	23.800000000000068	16.0	0.020743273025996673	10.29999999999998	6.0	0.2001084424871321	5.1999999999999975	1.0	0.2596410756394279	dead (regular)
GND2	YGR256W	Pentose phosphate	phase 1	23	1.0	1.3372150592449674	0.0	23.800000000000068	16.0	0.02074333783628629	10.599999999999978	6.0	0.20850974346268628	6.199999999999994	1.0	0.27042625783612917	dead (regular)
LSC1	YOR142W	TCA	phase 1	24	1.0434782608695652	1.7473898248402842	0.058173471760679156	27.300000000000118	18.0	0.03374103785802397	6.5999999999999925	4.0	0.17567044615267413	14.199999999999966	2.0	0.29527044835238825	dead (regular)
ALD6	YPL061W	Anaerobic excretion	phase 1	23	1.0	1.1487315782350564	0.0	23.90000000000007	16.0	0.02075018466054443	10.19999999999998	6.0	0.20103012910112963	5.299999999999997	1.0	0.2608258658604567	dead (regular)
OLI1	Q0130	Oxidative Phosphorylation	phase 1	24	1.0434782608695652	1.4290826773237937	0.10132839932094417	29.400000000000148	18.0	0.03601116969620026	5.799999999999995	4.0	0.17903519031877926	17.799999999999983	2.0	0.30047974619224643	dead (regular)
TIM11	YDR322C-A	Oxidative Phosphorylation	phase 1	24	1.0434782608695652	1.4256994628940916	0.10213369914535698	29.300000000000146	18.0	0.0359677039745146	5.799999999999995	4.0	0.18038471102037043	21.00000000000003	2.0	0.3023466885565076	dead (regular)
ATP18	YML081C-A	Oxidative Phosphorylation	phase 1	24	1.0434782608695652	1.429138006147386	0.10131533503614396	29.400000000000148	18.0	0.03601349707353978	5.799999999999995	4.0	0.1790386869497913	17.899999999999984	2.0	0.30047354394898707	dead (regular)
ATP19	YOL077W-A	Oxidative Phosphorylation	phase 1	24	1.0434782608695652	1.429082677323794	0.10132839932094416	29.400000000000148	18.0	0.03601116969620026	5.799999999999995	4.0	0.17903519031877926	17.799999999999983	2.0	0.30047974619224643	dead (regular)
GPD1	YDL022W	Anaerobic excretion	phase 1	23	1.0	1.2632850235748827	0.0	23.90000000000007	16.0	0.020807250959269004	10.19999999999998	6.0	0.20169607768767922	5.299999999999997	1.0	0.2616888503641983	dead (regular)
SDH1	YKL148C	TCA	phase 1	24	1.0434782608695652	1.7487650756822557	0.058066625009117766	27.300000000000118	18.0	0.03374103785802397	6.5999999999999925	4.0	0.17567044615267413	14.099999999999966	2.0	0.29528218493138325	dead (regular)
COX12	YLR038C	Oxidative Phosphorylation	phase 1	23	1.0	1.361080246099558	0.0	28.400000000000134	17.0	0.03270424438202722	8.499999999999986	5.0	0.21163504454648668	6.5999999999999925	1.0	0.2744321146250034	dead (regular)
ACS1	YAL054C	Other	phase 1	23	1.0	0.9999999379083825	0.0	23.800000000000068	16.0	0.020743408476498273	10.599999999999978	6.0	0.20851888745213473	6.199999999999994	1.0	0.2704381008842272	dead (regular)
HFD1	YMR110C	Phenylalanine, tyrosine, and tryptophan biosynthesis (aromatic amino acids)	phase 1	23	1.0	1.3262108640965515	0.0	23.90000000000007	16.0	0.02085449142928618	10.399999999999979	6.0	0.20970826039053522	6.399999999999993	1.0	0.27195786839697267	dead (regular)
COX20	YDR231C	Oxidative Phosphorylation	phase 1	23	1.0	1.3915615810733348	0.0	24.200000000000074	16.0	0.020979867116171967	9.99999999999998	6.0	0.2034905176918704	5.399999999999997	1.0	0.264004355380002	dead (regular)
YLR446W	YLR446W	Glycolysis	phase 1	23	1.0	1.3912914116395774	0.0	23.800000000000068	16.0	0.020743277853389874	10.29999999999998	6.0	0.2001085069477161	5.1999999999999975	1.0	0.25964115917714253	dead (regular)
ATP17	YDR377W	Oxidative Phosphorylation	phase 1	24	1.0434782608695652	1.4257501026025363	0.10212155112539063	29.300000000000146	18.0	0.0359359351746156	5.799999999999995	4.0	0.1803437678864125	20.800000000000026	2.0	0.30230267589578397	dead (regular)
NDE2	YDL085W	Oxidative Phosphorylation	phase 1	23	1.0	0.999999861680249	0.0	23.800000000000068	16.0	0.020743408476498273	10.599999999999978	6.0	0.20851888745213473	6.199999999999994	1.0	0.2704381008842272	dead (regular)
FAP7	YDL166C	Salvage pathways	phase 1	23	1.0	1.3361817652798873	0.0	23.800000000000068	16.0	0.020743554665812895	10.599999999999978	6.0	0.2085204850182778	6.199999999999994	1.0	0.2704401700087362	dead (regular)
ATP16	YDL004W	Oxidative Phosphorylation	phase 1	24	1.0434782608695652	1.4257125045473	0.10213057029132777	29.300000000000146	18.0	0.035932009687077215	5.799999999999995	4.0	0.17891658097818577	17.799999999999983	2.0	0.3002814258190508	dead (regular)
RKI1	YOR095C	Pentose phosphate	phase 1	23	1.0	1.3973813321232706	0.0	23.800000000000068	16.0	0.020743408614266396	10.599999999999978	6.0	0.20851889031226917	6.199999999999994	1.0	0.27043810458859574	dead (regular)
ATP20	YPR020W	Oxidative Phosphorylation	phase 1	24	1.0434782608695652	1.4257245244357155	0.10212768674107812	29.300000000000146	18.0	0.0359359351746156	5.799999999999995	4.0	0.1803437678864125	20.700000000000024	2.0	0.3023148344210899	dead (regular)
ATP14	YLR295C	Oxidative Phosphorylation	phase 1	24	1.0434782608695652	1.4227732889957536	0.10284060512158305	29.300000000000146	18.0	0.035932009687077215	5.899999999999995	4.0	0.17891452358269783	17.799999999999983	2.0	0.3002744281973256	dead (regular)
COX19	YLL018C-A	Oxidative Phosphorylation	phase 1	23	1.0	1.3924942705388275	0.0	24.200000000000074	16.0	0.021123615184820962	9.89999999999998	6.0	0.2043309559089619	5.699999999999996	1.0	0.26506361673433876	dead (regular)
SOD1	YJR104C	Oxidative stress	phase 1	23	1.0	1.0005348555526834	0.0	23.800000000000068	16.0	0.02074340854140294	10.599999999999978	6.0	0.20852067629353077	6.199999999999994	1.0	0.2704404177432758	dead (regular)
SOD2	YHR008C	Oxidative stress	phase 1	23	1.0	NaN	NaN	23.800000000000068	16.0	0.020743408476498273	10.599999999999978	6.0	0.20851888745213473	6.199999999999994	1.0	0.2704381008842272	dead (regular)
GPX3	YIR037W	Oxidative stress	phase 1	23	1.0	1.0013155711388726	0.0	23.800000000000068	16.0	0.020743408476498273	10.599999999999978	6.0	0.2085206782795634	6.199999999999994	1.0	0.2704404203155318	dead (regular)
GLR1	YPL091W	Oxidative stress	phase 1	23	1.0	1.000474778491584	0.0	23.800000000000068	16.0	0.020743408476498273	10.599999999999978	6.0	0.2085206782795634	6.199999999999994	1.0	0.2704404203155318	dead (regular)
TRX3	YCR083W	Oxidative stress	phase 1	23	1.0	1.006513536516644	0.0	23.800000000000068	16.0	0.020743408476498273	10.599999999999978	6.0	0.20851888745213473	6.199999999999994	1.0	0.2704381008842272	dead (regular)
TRR2	YHR106W	Oxidative stress	phase 1	23	1.0	1.0065158761586843	0.0	23.800000000000068	16.0	0.020743408476498273	10.599999999999978	6.0	0.20851888745213473	6.199999999999994	1.0	0.2704381008842272	dead (regular)
CTA1	YDR256C	Oxidative stress	phase 1	23	1.0	0.9999999366008733	0.0	23.800000000000068	16.0	0.02074340853900524	10.599999999999978	6.0	0.20851888845612887	6.199999999999994	1.0	0.2704381021845739	dead (regular)
GPX1	YKL026C	Oxidative stress	phase 1	23	1.0	1.006512520506781	0.0	23.800000000000068	16.0	0.020743408476498273	10.599999999999978	6.0	0.20851888745213473	6.199999999999994	1.0	0.2704381008842272	dead (regular)
GPX2	YBR244W	Oxidative stress	phase 1	23	1.0	1.0000000157900164	0.0	23.800000000000068	16.0	0.020743408476498273	10.599999999999978	6.0	0.20851888745213473	6.199999999999994	1.0	0.2704381008842272	dead (regular)
TRX1	YLR043C	Oxidative stress	phase 1	23	1.0	NaN	NaN	23.800000000000068	16.0	0.020743408476498273	10.599999999999978	6.0	0.20851888745213473	6.199999999999994	1.0	0.2704381008842272	dead (regular)
TRX2	YGR209C	Oxidative stress	phase 1	23	1.0	1.3271027812951783	0.0	25.40000000000009	17.0	0.026116141633023934	9.099999999999984	5.0	0.19998526997567728	4.999999999999998	1.0	0.25950062910843075	dead (regular)
TRR1	YDR353W	Oxidative stress	phase 1	23	1.0	1.3287407099405673	0.0	25.40000000000009	17.0	0.026116133517124794	8.999999999999984	5.0	0.19999126220181365	5.1999999999999975	1.0	0.25948921581108	dead (regular)
CTT1	YGR088W	Oxidative stress	phase 1	23	1.0	NaN	NaN	23.800000000000068	16.0	0.020743408476498273	10.599999999999978	6.0	0.20851888745213473	6.199999999999994	1.0	0.2704381008842272	dead (regular)
PGM2,PGM1	YMR105C,YKL127W	Galactose metabolism	phase 1	23	1.0	1.0115471547278452	0.0	23.800000000000068	16.0	0.020743408476498273	10.599999999999978	6.0	0.20851888745213473	6.199999999999994	1.0	0.2704381008842272	dead (regular)
YLR446W,GLK1,HXK1,HXK2	YLR446W,YCL040W,YFR053C,YGL253W	Glycolysis	phase 1	0	0.0	0.0	-1.0	0.0	0.0	NaN	0.0	0.0	NaN	0.0	0.0	NaN	dead (overexpression)
TDH3,TDH1,TDH2	YGR192C,YJL052W,YJR009C	Glycolysis	phase 1	23	1.0	1.299239656089778	0.0	22.300000000000047	16.0	0.019223997643972146	11.399999999999975	6.0	0.20836035990935678	6.199999999999994	1.0	0.27023278029363057	dead (regular)
ERR2,ENO1,ENO2,ERR3,ERR1	YPL281C,YGR254W,YHR174W,YMR323W,YOR393W	Glycolysis	phase 1	23	1.0	1.3642169617538356	0.0	23.800000000000068	16.0	0.020743408503290293	10.599999999999978	6.0	0.20851888675224567	6.199999999999994	1.0	0.2704380999777505	dead (regular)
CDC19,PYK2	YAL038W,YOR347C	Glycolysis	phase 1	21	0.9130434782608695	1.8754125686696745	-0.09933204622738555	34.50000000000022	14.0	0.019263663631904907	3.0000000000000013	6.0	0.20439278145660256	5.599999999999996	1.0	0.2651536444601867	dead (regular)
SOL4,SOL3	YGR248W,YHR163W	Pentose phosphate	phase 1	0	0.0	0.0	-1.0	0.0	0.0	NaN	0.0	0.0	NaN	0.0	0.0	NaN	dead (overexpression)
GND2,GND1	YGR256W,YHR183W	Pentose phosphate	phase 1	0	0.0	0.0	-1.0	0.0	0.0	NaN	0.0	0.0	NaN	0.0	0.0	NaN	dead (overexpression)
TKL2,TKL1	YBR117C,YPR074C	Pentose phosphate	phase 1	23	1.0	1.3594480812799803	0.0	23.800000000000068	16.0	0.020743408384493258	10.599999999999978	6.0	0.20851888505680904	6.199999999999994	1.0	0.27043809778186645	dead (regular)
GPD1,GPD2	YDL022W,YOL059W	Anaerobic excretion	phase 1	23	1.0	1.2632850235748827	0.0	23.90000000000007	16.0	0.020807250959269004	10.19999999999998	6.0	0.20169607768767922	5.299999999999997	1.0	0.2616888503641983	dead (regular)
GPP2,GPP1	YER062C,YIL053W	Anaerobic excretion	phase 1	23	1.0	1.2632850235748796	0.0	23.90000000000007	16.0	0.020791657074185038	10.29999999999998	6.0	0.20153351334018588	5.299999999999997	1.0	0.2614781876860564	dead (regular)
PDC6,PDC1,PDC5	YGR087C,YLR044C,YLR134W	Anaerobic excretion	phase 1	23	1.0	1.3597489427294212	0.0	23.20000000000006	16.0	0.020125120680460736	11.099999999999977	6.0	0.20076306375475692	5.1999999999999975	1.0	0.2604894322811989	dead (regular)
ADH5,ADH1	YBR145W,YOL086C	Anaerobic excretion	phase 1	23	1.0	1.3754939717466317	0.0	23.800000000000068	16.0	0.020743408615006557	10.599999999999978	6.0	0.20851888934449891	6.199999999999994	1.0	0.27043810333516666	dead (regular)
HFD1,ALD2,ALD5,ALD4	YMR110C,YMR170C,YER073W,YOR374W	Phenylalanine, tyrosine, and tryptophan biosynthesis (aromatic amino acids)	phase 1	23	1.0	1.1589218300264312	0.0	24.100000000000072	16.0	0.020928355684458957	9.89999999999998	6.0	0.20295009369850409	5.4999999999999964	1.0	0.26329425882084967	dead (regular)
DAL7,MLS1	YIR031C,YNL117W	Anaplerotic reactions	phase 1	23	1.0	0.9999605629152492	0.0	23.800000000000068	16.0	0.020743408476498273	10.599999999999978	6.0	0.20851888745213473	6.199999999999994	1.0	0.2704381008842272	dead (regular)
ACS1,ACS2	YAL054C,YLR153C	Other	phase 1	23	1.0	1.3361669766147874	0.0	23.800000000000068	16.0	0.02074375923050184	10.599999999999978	6.0	0.20851436107025398	6.199999999999994	1.0	0.2704322384367011	dead (regular)
FAP7,ADK1	YDL166C,YDR226W	Salvage pathways	phase 1	23	1.0	1.3361817652798873	0.0	23.800000000000068	16.0	0.020743554665812895	10.599999999999978	6.0	0.2085204850182778	6.199999999999994	1.0	0.2704401700087362	dead (regular)
PYC2,PYC1	YBR218C,YGL062W	TCA	phase 1	23	1.0	1.3538382780990585	0.0	24.200000000000074	16.0	0.02119366073362269	10.19999999999998	6.0	0.21079770981496376	6.499999999999993	1.0	0.27335830273501527	dead (regular)
CIT1,CIT3	YNR001C,YPR001W	TCA	phase 1	24	1.0434782608695652	1.9212339284178435	0.04719567910860183	27.40000000000012	18.0	0.033914303842303845	6.699999999999992	4.0	0.17776651125567317	16.29999999999996	2.0	0.2985337977139582	dead (regular)
SDH9,SDH1	YJL045W,YKL148C	TCA	phase 1	24	1.0434782608695652	1.7358048259639127	0.059089393457848284	27.300000000000118	18.0	0.03374103785802397	6.5999999999999925	4.0	0.17567044615267413	14.099999999999966	2.0	0.29528218493138325	dead (regular)
NDE2,NDE1	YDL085W,YMR145C	Oxidative Phosphorylation	phase 1	23	1.0	0.999999861680249	0.0	23.800000000000068	16.0	0.020743408476498273	10.599999999999978	6.0	0.20851888745213473	6.199999999999994	1.0	0.2704381008842272	dead (regular)
COX5B,COX6,COX4,COX8,COX7,COX13,COX12,COX11,COX23,COX16,COX18,COX20,COX19	YIL111W,YHR051W,YGL187C,YLR395C,YMR256C,YGL191W,YLR038C,YPL132W,YHR116W,YJL003W,YGR062C,YDR231C,YLL018C-A	Oxidative Phosphorylation	phase 1	23	1.0	1.419221785386072	0.0	28.20000000000013	17.0	0.032454064960709884	8.499999999999986	5.0	0.21055394549188894	6.399999999999993	1.0	0.2730530454639287	dead (regular)
SOD1,SOD2	YJR104C,YHR008C	Oxidative stress	phase 1	23	1.0	1.0005348555526834	0.0	23.800000000000068	16.0	0.02074340854140294	10.599999999999978	6.0	0.20852067629353077	6.199999999999994	1.0	0.2704404177432758	dead (regular)
GPX1,GPX2	YKL026C,YBR244W	Oxidative stress	phase 1	23	1.0	1.0022001158405585	0.0	23.800000000000068	16.0	0.020743408476498273	10.599999999999978	6.0	0.20851888745213473	6.199999999999994	1.0	0.2704381008842272	dead (regular)
TRX1,TRX2	YLR043C,YGR209C	Oxidative stress	phase 1	23	1.0	1.3271027812951783	0.0	25.40000000000009	17.0	0.026116141633023934	9.099999999999984	5.0	0.19998526997567728	4.999999999999998	1.0	0.25950062910843075	dead (regular)
QCR6	YFR033C	Oxidative Phosphorylation	phase 2	21	0.9130434782608695	1.0377957749566258	-2.300694240002252	23.800000000000068	16.0	0.02074340867030759	5.899999999999995	3.0	0.15979996278612346	6.8999999999999915	2.0	0.2749702851932311	dead (regular)
QCR7	YDR529C	Oxidative Phosphorylation	phase 2	21	0.9130434782608695	1.0381652228556058	-2.278423004841906	23.800000000000068	16.0	0.02074340867030759	5.899999999999995	3.0	0.1599317357477706	6.8999999999999915	2.0	0.2751867821403987	dead (regular)
COB	Q0105	Oxidative Phosphorylation	phase 2	21	0.9130434782608695	1.0501251558426128	-1.7347880575606354	23.800000000000068	16.0	0.02074340867030759	5.799999999999995	3.0	0.16119962225358772	7.099999999999991	2.0	0.2772712277638335	dead (regular)
ADH1	YOL086C	Anaerobic excretion	phase 2	23	1.0	1.1104997132310552	0.0	23.800000000000068	16.0	0.02074340867030759	10.599999999999978	6.0	0.20851888883399994	6.199999999999994	1.0	0.270438102673982	dead (regular)
TDH2	YJR009C	Glycolysis	phase 2	23	1.0	1.101224728161323	0.0	23.800000000000068	16.0	0.02074340867030759	9.699999999999982	6.0	0.20049313190787427	5.1999999999999975	1.0	0.2601396140176411	dead (regular)
TDH3	YGR192C	Glycolysis	phase 2	23	1.0	1.11011130575834	0.0	23.800000000000068	16.0	0.02074340867030759	16.19999999999996	7.0	0.28028132515224524	0.0	0.0	NaN	dead (regular)
TDH1	YJL052W	Glycolysis	phase 2	23	1.0	1.1073549398239628	0.0	23.800000000000068	16.0	0.02074340867030759	9.599999999999982	6.0	0.20050021358922254	5.299999999999997	1.0	0.26013916288622674	dead (regular)
COX1	Q0045	Oxidative Phosphorylation	phase 2	21	0.9130434782608695	1.0379878304883787	-2.2890625924460806	23.800000000000068	16.0	0.02074340867030759	5.899999999999995	3.0	0.1598687228548637	6.8999999999999915	2.0	0.2750848558715577	dead (regular)
COX2	Q0250	Oxidative Phosphorylation	phase 2	21	0.9130434782608695	1.032340278596127	-2.688799401670701	23.800000000000068	16.0	0.02074340867030759	5.899999999999995	3.0	0.15979603618338428	6.699999999999992	2.0	0.27497140883253773	dead (regular)
COX3	Q0275	Oxidative Phosphorylation	phase 2	21	0.9130434782608695	1.0323383640257495	-2.6889585901714503	23.800000000000068	16.0	0.02074340867030759	5.899999999999995	3.0	0.15979520270462852	6.699999999999992	2.0	0.2749703269777683	dead (regular)
COX5B	YIL111W	Oxidative Phosphorylation	phase 2	21	0.9130434782608695	1.0379531957474837	-2.2911515098144455	23.800000000000068	16.0	0.02074340867030759	5.899999999999995	3.0	0.15978064480846682	6.8999999999999915	2.0	0.2749119254660317	dead (regular)
COX6	YHR051W	Oxidative Phosphorylation	phase 2	21	0.9130434782608695	1.037635049745471	-2.31051964398147	23.800000000000068	16.0	0.02074340867030759	5.899999999999995	3.0	0.15967121388501035	6.8999999999999915	2.0	0.27473084944830856	dead (regular)
CDC19	YAL038W	Glycolysis	phase 2	19	0.8260869565217391	1.0866006108181843	-2.0082195937784646	23.800000000000068	16.0	0.02074340867030759	8.199999999999987	3.0	0.07594076670304432	0.0	0.0	NaN	dead (overexpression)
PGK1	YCR012W	Glycolysis	phase 2	23	1.0	1.1111306067123612	0.0	23.800000000000068	16.0	0.02074340867030759	10.599999999999978	6.0	0.20851889750762412	6.199999999999994	1.0	0.2704381139078259	dead (regular)
ATP2	YJR121W	Oxidative Phosphorylation	phase 2	20	0.8695652173913043	0.8338465230029368	-0.785025898741807	23.800000000000068	16.0	0.02074340867030759	6.5999999999999925	4.0	0.12477243484659907	0.0	0.0	NaN	dead (overexpression)
ATP6	Q0085	Oxidative Phosphorylation	phase 2	20	0.8695652173913043	0.8374227141536368	-0.80229401007443	23.800000000000068	16.0	0.02074340867030759	6.699999999999992	4.0	0.12478858407763525	0.0	0.0	NaN	dead (overexpression)
ATP8	Q0080	Oxidative Phosphorylation	phase 2	20	0.8695652173913043	0.8374740314506168	-0.8025473330378177	23.800000000000068	16.0	0.02074340867030759	6.699999999999992	4.0	0.1248020826936697	0.0	0.0	NaN	dead (overexpression)
CIT1	YNR001C	TCA	phase 2	25	1.0869565217391304	0.9066792384233843	0.931802530005498	23.800000000000068	16.0	0.02074340867030759	17.199999999999974	9.0	0.22079861986128357	0.0	0.0	NaN	dead (overexpression)
ENO1	YGR254W	Glycolysis	phase 2	23	1.0	1.1105253251679357	0.0	23.800000000000068	16.0	0.02074340867030759	10.599999999999978	6.0	0.20851888183544565	6.199999999999994	1.0	0.27043809360964366	dead (regular)
ENO2	YHR174W	Glycolysis	phase 2	23	1.0	1.110525311882536	0.0	23.800000000000068	16.0	0.02074340867030759	10.599999999999978	6.0	0.20851889043366323	6.199999999999994	1.0	0.270438104745823	dead (regular)
TPI1	YDR050C	Glycolysis	phase 2	23	1.0	1.1348544811434702	0.0	23.800000000000068	16.0	0.02074340867030759	10.599999999999978	6.0	0.2085188812978152	6.199999999999994	1.0	0.2704380929133191	dead (regular)
GPM1	YKL152C	Glycolysis	phase 2	23	1.0	1.0877663383363043	0.0	23.800000000000068	16.0	0.02074340867030759	10.599999999999978	6.0	0.20851888932580837	6.199999999999994	1.0	0.27043810331095897	dead (regular)
COX4	YGL187C	Oxidative Phosphorylation	phase 2	21	0.9130434782608695	1.0378807522102753	-2.295533131349568	23.800000000000068	16.0	0.02074340867030759	5.899999999999995	3.0	0.15975814841653752	6.8999999999999915	2.0	0.274874685359357	dead (regular)
COX8	YLR395C	Oxidative Phosphorylation	phase 2	21	0.9130434782608695	1.0381949627964542	-2.276648944588131	23.800000000000068	16.0	0.02074340867030759	5.899999999999995	3.0	0.15986237501807696	6.8999999999999915	2.0	0.2750472924368454	dead (regular)
GAL1	YBR020W	Galactose metabolism	phase 2	23	1.0	NaN	NaN	23.800000000000068	16.0	0.02074340867030759	10.599999999999978	6.0	0.20851888739666372	6.199999999999994	1.0	0.2704381008123835	dead (regular)
GAL10	YBR019C	Galactose metabolism	phase 2	23	1.0	1.3549024130687224	0.0	23.800000000000068	16.0	0.02074340867030759	10.599999999999978	6.0	0.20851887908923195	6.199999999999994	1.0	0.27043809005282177	dead (regular)
HXK1	YFR053C	Glycolysis	phase 2	16	0.6956521739130435	0.7380138069866681	-1.1616941434446848	23.800000000000068	16.0	0.02074340867030759	0.1	0.0	0.020746763965127514	0.0	0.0	NaN	dead (overexpression)
HXK2	YGL253W	Glycolysis	phase 2	23	1.0	1.5000000117235248	0.0	23.800000000000068	16.0	0.02074340867030759	10.599999999999978	6.0	0.2085188559932289	6.199999999999994	1.0	0.27043806013950306	dead (regular)
ATP4	YPL078C	Oxidative Phosphorylation	phase 2	20	0.8695652173913043	0.8374268794843964	-0.8023145658705411	23.800000000000068	16.0	0.02074340867030759	6.699999999999992	4.0	0.12486432637127536	0.0	0.0	NaN	dead (overexpression)
PDC1	YLR044C	Anaerobic excretion	phase 2	25	1.0869565217391304	1.2434791741593512	0.35714151750087453	23.800000000000068	16.0	0.02074340867030759	9.199999999999983	8.0	0.21602399333613484	7.39999999999999	1.0	0.2800286039100164	dead (regular)
CYT1	YOR065W	Oxidative Phosphorylation	phase 2	21	0.9130434782608695	1.0552437856884125	-1.574050739925481	23.800000000000068	16.0	0.02074340867030759	5.799999999999995	3.0	0.16145479919425204	7.19999999999999	2.0	0.2776772077506981	dead (regular)
ADK1	YDR226W	Salvage pathways	phase 2	23	1.0	NaN	NaN	23.800000000000068	16.0	0.02074340867030759	10.599999999999978	6.0	0.20851888739666372	6.199999999999994	1.0	0.2704381008123835	dead (regular)
ATP1	YBL099W	Oxidative Phosphorylation	phase 2	20	0.8695652173913043	0.8338460258148502	-0.7850235496825898	23.800000000000068	16.0	0.02074340867030759	6.5999999999999925	4.0	0.12476809493665132	0.0	0.0	NaN	dead (overexpression)
COX9	YDL067C	Oxidative Phosphorylation	phase 2	21	0.9130434782608695	1.0099056600782796	-8.778468173948552	23.800000000000068	16.0	0.02074340867030759	5.799999999999995	3.0	0.15773332355197284	6.499999999999993	2.0	0.27158354300429705	dead (regular)
COR1	YBL045C	Oxidative Phosphorylation	phase 2	21	0.9130434782608695	1.03500360230298	-2.484216366831693	23.800000000000068	16.0	0.02074340867030759	5.799999999999995	3.0	0.1597705349772436	6.8999999999999915	2.0	0.27494042565748333	dead (regular)
QCR2	YPR191W	Oxidative Phosphorylation	phase 2	21	0.9130434782608695	1.055242939147292	-1.5740748606311799	23.800000000000068	16.0	0.02074340867030759	5.799999999999995	3.0	0.16145262508899216	7.19999999999999	2.0	0.2776773059160028	dead (regular)
RIP1	YEL024W	Oxidative Phosphorylation	phase 2	21	0.9130434782608695	1.0332891810510267	-2.6121556311595935	23.800000000000068	16.0	0.02074340867030759	5.899999999999995	3.0	0.15975924855513754	6.799999999999992	2.0	0.27491691897754506	dead (regular)
FUM1	YPL262W	TCA	phase 2	23	1.0	1.359079268174357	0.0	23.800000000000068	16.0	0.02074340867030759	10.599999999999978	6.0	0.2085193751806036	6.199999999999994	1.0	0.27043873257696327	dead (regular)
GAL7	YBR018C	Galactose metabolism	phase 2	23	1.0	1.3549023202677783	0.0	23.800000000000068	16.0	0.02074340867030759	10.599999999999978	6.0	0.20851888739666372	6.199999999999994	1.0	0.2704381008123835	dead (regular)
QCR8	YJL166W	Oxidative Phosphorylation	phase 2	21	0.9130434782608695	1.0378696033941517	-2.296208936599511	23.800000000000068	16.0	0.02074340867030759	5.899999999999995	3.0	0.1598284059234624	6.8999999999999915	2.0	0.27501375324082183	dead (regular)
FBP1	YLR377C	Glycolysis	phase 2	23	1.0	1.2510503581539112	0.0	23.800000000000068	16.0	0.02074340867030759	10.699999999999978	6.0	0.20851235645935	6.099999999999994	1.0	0.27043988820472203	dead (regular)
ATP5	YDR298C	Oxidative Phosphorylation	phase 2	20	0.8695652173913043	0.8374228426922519	-0.8022946443933137	23.800000000000068	16.0	0.02074340867030759	6.699999999999992	4.0	0.12478998409230467	0.0	0.0	NaN	dead (overexpression)
LPD1	YFL018C	Other	phase 2	25	1.0869565217391304	1.159570289205493	0.5449418069747853	23.800000000000068	16.0	0.02074340867030759	19.1	9.0	0.22081393077935826	0.0	0.0	NaN	dead (overexpression)
ERR1	YOR393W	Glycolysis	phase 2	23	1.0	1.110525327959445	0.0	23.800000000000068	16.0	0.02074340867030759	10.599999999999978	6.0	0.2085188800903489	6.199999999999994	1.0	0.27043809134944125	dead (regular)
ERR2	YPL281C	Glycolysis	phase 2	23	1.0	1.377399550128578	0.0	23.800000000000068	16.0	0.02074340867030759	10.599999999999978	6.0	0.2085188873622994	6.199999999999994	1.0	0.2704381007678753	dead (regular)
COX7	YMR256C	Oxidative Phosphorylation	phase 2	21	0.9130434782608695	1.0322207528818028	-2.6987737393386793	23.800000000000068	16.0	0.02074340867030759	5.899999999999995	3.0	0.15970782336092387	6.699999999999992	2.0	0.27480185427968873	dead (regular)
PCK1	YKR097W	Other	phase 2	23	1.0	1.255686800156797	0.0	23.800000000000068	16.0	0.02074340867030759	10.599999999999978	6.0	0.2085187685568754	6.199999999999994	1.0	0.2704379468942997	dead (regular)
PYC1	YGL062W	TCA	phase 2	23	1.0	1.1354014997701187	0.0	23.800000000000068	16.0	0.02074340867030759	11.299999999999976	6.0	0.2091892835981261	6.299999999999994	1.0	0.2712960817871238	dead (regular)
ZWF1	YNL241C	Pentose phosphate	phase 2	16	0.6956521739130435	0.7145957742142178	-1.0663746314512983	23.800000000000068	16.0	0.02074340867030759	0.1	0.0	0.020746763965127514	0.0	0.0	NaN	dead (overexpression)
LAT1	YNL071W	Other	phase 2	25	1.0869565217391304	1.1700627144668172	0.5113203209284151	23.800000000000068	16.0	0.02074340867030759	19.400000000000006	9.0	0.22081664374418947	0.0	0.0	NaN	dead (overexpression)
PGI1	YBR196C	Glycolysis	phase 2	23	1.0	1.0870654462396943	0.0	23.800000000000068	16.0	0.02074340867030759	10.599999999999978	6.0	0.20851888660289283	6.199999999999994	1.0	0.2704380997843126	dead (regular)
FBA1	YKL060C	Glycolysis	phase 2	23	1.0	1.1237842490529968	0.0	23.800000000000068	16.0	0.02074340867030759	9.699999999999982	6.0	0.19471421293632957	4.6	1.0	0.2527055061891804	dead (regular)
TAL1	YLR354C	Pentose phosphate	phase 2	23	1.0	1.0848371869816344	0.0	23.800000000000068	16.0	0.02074340867030759	10.599999999999978	6.0	0.20851887895040702	6.199999999999994	1.0	0.2704380898730194	dead (regular)
PDA1	YER178W	Other	phase 2	25	1.0869565217391304	1.15847891096777	0.5486945941773596	23.800000000000068	16.0	0.02074340867030759	19.1	9.0	0.22082265166223114	0.0	0.0	NaN	dead (overexpression)
PDX1	YGR193C	Other	phase 2	25	1.0869565217391304	1.1700627144668172	0.5113203209284151	23.800000000000068	16.0	0.02074340867030759	19.400000000000006	9.0	0.22081664374418947	0.0	0.0	NaN	dead (overexpression)
PDC5	YLR134W	Anaerobic excretion	phase 2	23	1.0	1.118842159009908	0.0	23.800000000000068	16.0	0.02074340867030759	9.99999999999998	6.0	0.20024363190466768	5.099999999999998	1.0	0.25982588367318926	dead (regular)
PFK1	YGR240C	Glycolysis	phase 2	23	1.0	NaN	NaN	23.800000000000068	16.0	0.02074340867030759	10.599999999999978	6.0	0.20851888739666372	6.199999999999994	1.0	0.2704381008123835	dead (regular)
PFK2	YMR205C	Glycolysis	phase 2	23	1.0	1.1708054185204955	0.0	23.800000000000068	16.0	0.02074340867030759	16.79999999999997	7.0	0.25495252852797734	0.0	0.0	NaN	dead (regular)
MDH1	YKL085W	TCA	phase 2	23	1.0	1.293853828586397	0.0	23.800000000000068	16.0	0.02074340867030759	10.599999999999978	6.0	0.20852069303753126	6.199999999999994	1.0	0.27044043942965335	dead (regular)
GLK1	YCL040W	Glycolysis	phase 2	23	1.0	1.1174288406289337	0.0	23.800000000000068	16.0	0.02074340867030759	10.499999999999979	6.0	0.20853883582091032	6.199999999999994	1.0	0.27046393747253733	dead (regular)
ACO1	YLR304C	TCA	phase 2	23	1.0	1.0860974921947986	0.0	23.800000000000068	16.0	0.02074340867030759	10.599999999999978	6.0	0.20851888798264967	6.199999999999994	1.0	0.270438101571336	dead (regular)
COX11	YPL132W	Oxidative Phosphorylation	phase 2	23	1.0	1.114672333550147	0.0	23.800000000000068	16.0	0.02074340867030759	10.999999999999977	6.0	0.20806635756066838	6.099999999999994	1.0	0.26986220782055437	dead (regular)
KGD1	YIL125W	TCA	phase 2	25	1.0869565217391304	0.848216451309752	0.5728981993732849	23.800000000000068	16.0	0.02074340867030759	16.99999999999997	9.0	0.2207917288277005	0.0	0.0	NaN	dead (overexpression)
ATP15	YPL271W	Oxidative Phosphorylation	phase 2	20	0.8695652173913043	0.8374764674151047	-0.8025593619223245	23.800000000000068	16.0	0.02074340867030759	6.699999999999992	4.0	0.1248779702986245	0.0	0.0	NaN	dead (overexpression)
SDH2	YLL041C	TCA	phase 2	25	1.0869565217391304	0.8639788282168434	0.6392866683853857	23.800000000000068	16.0	0.02074340867030759	17.299999999999976	9.0	0.22078654458057007	0.0	0.0	NaN	dead (overexpression)
DAL7	YIR031C	Anaplerotic reactions	phase 2	23	1.0	NaN	NaN	23.800000000000068	16.0	0.02074340867030759	10.599999999999978	6.0	0.20851888739666372	6.199999999999994	1.0	0.2704381008123835	dead (regular)
IDP1	YDL066W	TCA	phase 2	25	1.0869565217391304	0.8943095594901219	0.8227472732598107	23.800000000000068	16.0	0.02074340867030759	17.299999999999976	9.0	0.2207895621940871	0.0	0.0	NaN	dead (overexpression)
QCR9	YGR183C	Oxidative Phosphorylation	phase 2	21	0.9130434782608695	1.0322573869485099	-2.6957087961877684	23.800000000000068	16.0	0.02074340867030759	5.899999999999995	3.0	0.1597714819702086	6.699999999999992	2.0	0.27492987205021036	dead (regular)
TKL1	YPR074C	Pentose phosphate	phase 2	23	1.0	1.1020195255754326	0.0	23.800000000000068	16.0	0.02074340867030759	10.599999999999978	6.0	0.20851888699383728	6.199999999999994	1.0	0.27043810029065307	dead (regular)
PDC6	YGR087C	Anaerobic excretion	phase 2	23	1.0	1.1188405060000286	0.0	23.800000000000068	16.0	0.02074340867030759	9.99999999999998	6.0	0.2002438122167117	5.099999999999998	1.0	0.2598261173626618	dead (regular)
ICL1	YER065C	Anaplerotic reactions	phase 2	23	1.0	1.2203193390204035	0.0	23.800000000000068	16.0	0.02074340867030759	10.599999999999978	6.0	0.20851888739666372	6.199999999999994	1.0	0.2704381008123835	dead (regular)
ATP7	YKL016C	Oxidative Phosphorylation	phase 2	20	0.8695652173913043	0.837474004721107	-0.8025472010484899	23.800000000000068	16.0	0.02074340867030759	6.699999999999992	4.0	0.12480064454637668	0.0	0.0	NaN	dead (overexpression)
MLS1	YNL117W	Anaplerotic reactions	phase 2	23	1.0	1.220314812638518	0.0	23.800000000000068	16.0	0.02074340867030759	10.599999999999978	6.0	0.20851888739666372	6.199999999999994	1.0	0.2704381008123835	dead (regular)
PYC2	YBR218C	TCA	phase 2	23	1.0	1.4999997901546427	0.0	23.800000000000068	16.0	0.02074340867030759	10.599999999999978	6.0	0.20852112642448464	6.199999999999994	1.0	0.2704410007407263	dead (regular)
NDI1	YML120C	Oxidative Phosphorylation	phase 2	23	1.0	1.050204733279295	0.0	23.800000000000068	16.0	0.02074340867030759	10.29999999999998	5.0	0.15439454994661675	5.799999999999995	2.0	0.26668266423584924	dead (regular)
PDB1	YBR221C	Other	phase 2	25	1.0869565217391304	1.1585418757700987	0.5484766804779445	23.800000000000068	16.0	0.02074340867030759	19.1	9.0	0.22082925555366217	0.0	0.0	NaN	dead (overexpression)
COX13	YGL191W	Oxidative Phosphorylation	phase 2	21	0.9130434782608695	1.0376700363332931	-2.3083737156440556	23.800000000000068	16.0	0.02074340867030759	5.899999999999995	3.0	0.1596844744256992	6.8999999999999915	2.0	0.2747523765836174	dead (regular)
TKL2	YBR117C	Pentose phosphate	phase 2	23	1.0	1.3545456192174616	0.0	23.800000000000068	16.0	0.02074340867030759	10.599999999999978	6.0	0.2085188895042313	6.199999999999994	1.0	0.27043810354204767	dead (regular)
PGM1	YKL127W	Galactose metabolism	phase 2	23	1.0	NaN	NaN	23.800000000000068	16.0	0.02074340867030759	10.599999999999978	6.0	0.20851888739666372	6.199999999999994	1.0	0.2704381008123835	dead (regular)
SDH3	YKL141W	TCA	phase 2	25	1.0869565217391304	0.863978828216251	0.6392866683826021	23.800000000000068	16.0	0.02074340867030759	17.299999999999976	9.0	0.22078654458057007	0.0	0.0	NaN	dead (overexpression)
PGM2	YMR105C	Galactose metabolism	phase 2	23	1.0	1.3781778237132636	0.0	23.800000000000068	16.0	0.02074340867030759	10.599999999999978	6.0	0.20851888740288216	6.199999999999994	1.0	0.2704381008204369	dead (regular)
SDH4	YDR178W	TCA	phase 2	25	1.0869565217391304	0.863978828216251	0.6392866683826021	23.800000000000068	16.0	0.02074340867030759	17.299999999999976	9.0	0.22078654458057007	0.0	0.0	NaN	dead (overexpression)
QCR10	YHR001W-A	Oxidative Phosphorylation	phase 2	21	0.9130434782608695	1.0323376974370708	-2.689014018649524	23.800000000000068	16.0	0.02074340867030759	5.899999999999995	3.0	0.1597952226667274	6.699999999999992	2.0	0.27496976603260836	dead (regular)
ATP3	YBR039W	Oxidative Phosphorylation	phase 2	20	0.8695652173913043	0.837422535626666	-0.8022931290721348	23.800000000000068	16.0	0.02074340867030759	6.699999999999992	4.0	0.12478673817676049	0.0	0.0	NaN	dead (overexpression)
ADH5	YBR145W	Anaerobic excretion	phase 2	23	1.0	NaN	NaN	23.800000000000068	16.0	0.02074340867030759	10.599999999999978	6.0	0.20851888739666372	6.199999999999994	1.0	0.2704381008123835	dead (regular)
GND1	YHR183W	Pentose phosphate	phase 2	16	0.6956521739130435	0.7170299141924354	-1.0755477039856784	23.800000000000068	16.0	0.02074340867030759	0.1	0.0	0.020746763965127514	0.0	0.0	NaN	dead (overexpression)
COX23	YHR116W	Oxidative Phosphorylation	phase 2	23	1.0	1.1156911382305796	0.0	23.800000000000068	16.0	0.02074340867030759	10.999999999999977	6.0	0.20734534949608982	5.999999999999995	1.0	0.2689384776266813	dead (regular)
SOL3	YHR163W	Pentose phosphate	phase 2	16	0.6956521739130435	0.7169007360526938	-1.0750569317750165	23.800000000000068	16.0	0.02074340867030759	0.1	0.0	0.020746763965127514	0.0	0.0	NaN	dead (overexpression)
ALD5	YER073W	Phenylalanine, tyrosine, and tryptophan biosynthesis (aromatic amino acids)	phase 2	23	1.0	1.1854098238620812	0.0	23.800000000000068	16.0	0.02074340867030759	8.599999999999985	5.0	0.16314430035883465	6.699999999999992	2.0	0.2747911876785804	dead (regular)
GPP2	YER062C	Anaerobic excretion	phase 2	23	1.0	1.236842104807014	0.0	23.800000000000068	16.0	0.02074340867030759	10.599999999999978	6.0	0.20851896561060532	6.299999999999994	1.0	0.2704279561282228	dead (regular)
NDE1	YMR145C	Oxidative Phosphorylation	phase 2	23	1.0	NaN	NaN	23.800000000000068	16.0	0.02074340867030759	10.599999999999978	6.0	0.20851888739666372	6.199999999999994	1.0	0.2704381008123835	dead (regular)
GPP1	YIL053W	Anaerobic excretion	phase 2	23	1.0	1.1033333331266675	0.0	23.800000000000068	16.0	0.02074340867030759	10.699999999999978	6.0	0.21010535802845542	6.399999999999993	1.0	0.272472116816031	dead (regular)
GPD2	YOL059W	Anaerobic excretion	phase 2	23	1.0	NaN	NaN	23.800000000000068	16.0	0.02074340867030759	10.599999999999978	6.0	0.20851888739666372	6.199999999999994	1.0	0.2704381008123835	dead (regular)
ERR3	YMR323W	Glycolysis	phase 2	23	1.0	1.110525316847493	0.0	23.800000000000068	16.0	0.02074340867030759	10.599999999999978	6.0	0.20851888757144285	6.199999999999994	1.0	0.27043810103875215	dead (regular)
CIT3	YPR001W	TCA	phase 2	23	1.0	1.2465368653146667	0.0	23.800000000000068	16.0	0.02074340867030759	10.599999999999978	6.0	0.20851886729068972	6.199999999999994	1.0	0.27043807477166865	dead (regular)
ALD4	YOR374W	Phenylalanine, tyrosine, and tryptophan biosynthesis (aromatic amino acids)	phase 2	23	1.0	1.324735131923405	0.0	23.800000000000068	16.0	0.02074340867030759	10.799999999999978	6.0	0.21231046872602316	6.699999999999992	1.0	0.27529615776466604	dead (regular)
RPE1	YJL121C	Pentose phosphate	phase 2	23	1.0	1.117981012277684	0.0	23.800000000000068	16.0	0.02074340867030759	10.599999999999978	6.0	0.20852326595324863	6.199999999999994	1.0	0.27044377180057977	dead (regular)
SDH9	YJL045W	TCA	phase 2	23	1.0	1.150887196494265	0.0	23.800000000000068	16.0	0.02074340867030759	10.599999999999978	6.0	0.20851888739666372	6.199999999999994	1.0	0.2704381008123835	dead (regular)
COX16	YJL003W	Oxidative Phosphorylation	phase 2	23	1.0	1.1167771577314158	0.0	23.800000000000068	16.0	0.02074340867030759	11.099999999999977	6.0	0.20732485536391593	5.899999999999995	1.0	0.26892208601546586	dead (regular)
ALD2	YMR170C	Phenylalanine, tyrosine, and tryptophan biosynthesis (aromatic amino acids)	phase 2	23	1.0	1.198706561681113	0.0	23.800000000000068	16.0	0.02074340867030759	10.599999999999978	6.0	0.20852067822409243	6.099999999999994	1.0	0.2704506669763008	dead (regular)
PYK2	YOR347C	Glycolysis	phase 2	23	1.0	1.367576269315051	0.0	23.800000000000068	16.0	0.02074340867030759	10.599999999999978	6.0	0.208510438936427	6.199999999999994	1.0	0.27042715859492944	dead (regular)
ACS2	YLR153C	Other	phase 2	23	1.0	1.1161759282281887	0.0	23.800000000000068	16.0	0.02074340867030759	10.599999999999978	6.0	0.20646642627193776	5.899999999999995	1.0	0.2678100717024505	dead (regular)
COX18	YGR062C	Oxidative Phosphorylation	phase 2	23	1.0	1.1146604582283661	0.0	23.800000000000068	16.0	0.02074340867030759	10.999999999999977	6.0	0.20807357016959405	6.099999999999994	1.0	0.269871549957289	dead (regular)
LSC2	YGR244C	TCA	phase 2	25	1.0869565217391304	0.864003896565075	0.6394045089735948	23.800000000000068	16.0	0.02074340867030759	17.299999999999976	9.0	0.22078654458057007	0.0	0.0	NaN	dead (overexpression)
SOL4	YGR248W	Pentose phosphate	phase 2	23	1.0	1.1320674213962627	0.0	23.800000000000068	16.0	0.02074340867030759	10.499999999999979	6.0	0.20854246891221445	6.199999999999994	1.0	0.2704686429542415	dead (regular)
GND2	YGR256W	Pentose phosphate	phase 2	23	1.0	1.1320940562652952	0.0	23.800000000000068	16.0	0.02074340867030759	10.599999999999978	6.0	0.20852717970355636	6.199999999999994	1.0	0.2704488407842439	dead (regular)
LSC1	YOR142W	TCA	phase 2	25	1.0869565217391304	0.864003896565075	0.6394045089735948	23.800000000000068	16.0	0.02074340867030759	17.299999999999976	9.0	0.22078654458057007	0.0	0.0	NaN	dead (overexpression)
ALD6	YPL061W	Anaerobic excretion	phase 2	19	0.8260869565217391	0.8098891194387261	-0.9147979482542432	23.800000000000068	16.0	0.02074340867030759	4.200000000000001	3.0	0.09579818859872197	0.0	0.0	NaN	dead (overexpression)
OLI1	Q0130	Oxidative Phosphorylation	phase 2	20	0.8695652173913043	0.8374739194985529	-0.8025467802229704	23.800000000000068	16.0	0.02074340867030759	6.699999999999992	4.0	0.12480098001931618	0.0	0.0	NaN	dead (overexpression)
TIM11	YDR322C-A	Oxidative Phosphorylation	phase 2	20	0.8695652173913043	0.8374744083954659	-0.8025491943821161	23.800000000000068	16.0	0.02074340867030759	6.699999999999992	4.0	0.12480555203787141	0.0	0.0	NaN	dead (overexpression)
ATP18	YML081C-A	Oxidative Phosphorylation	phase 2	20	0.8695652173913043	0.8374739653880056	-0.8025470068231737	23.800000000000068	16.0	0.02074340867030759	6.699999999999992	4.0	0.12480143888920509	0.0	0.0	NaN	dead (overexpression)
ATP19	YOL077W-A	Oxidative Phosphorylation	phase 2	20	0.8695652173913043	0.8374849235225869	-0.8026011212985763	23.800000000000068	16.0	0.02074340867030759	6.699999999999992	4.0	0.1249624107408078	0.0	0.0	NaN	dead (overexpression)
GPD1	YDL022W	Anaerobic excretion	phase 2	23	1.0	1.1376811591449276	0.0	23.800000000000068	16.0	0.02074340867030759	10.699999999999978	6.0	0.20816992934110343	6.199999999999994	1.0	0.2699861397663364	dead (regular)
SDH1	YKL148C	TCA	phase 2	25	1.0869565217391304	0.8693781031472161	0.6657116749508997	23.800000000000068	16.0	0.02074340867030759	17.199999999999974	9.0	0.22079381199126508	0.0	0.0	NaN	dead (overexpression)
COX12	YLR038C	Oxidative Phosphorylation	phase 2	21	0.9130434782608695	1.032460258159051	-2.6788610649075912	23.800000000000068	16.0	0.02074340867030759	5.899999999999995	3.0	0.15979678510995207	6.699999999999992	2.0	0.27494960416299347	dead (regular)
ACS1	YAL054C	Other	phase 2	23	1.0	1.1788929308153646	0.0	23.800000000000068	16.0	0.02074340867030759	10.599999999999978	6.0	0.20851888739666372	6.299999999999994	1.0	0.2704278548337172	dead (regular)
HFD1	YMR110C	Phenylalanine, tyrosine, and tryptophan biosynthesis (aromatic amino acids)	phase 2	23	1.0	1.1322915805020037	0.0	23.800000000000068	16.0	0.02074340867030759	10.999999999999977	6.0	0.21183082823368465	6.5999999999999925	1.0	0.27468562751693865	dead (regular)
COX20	YDR231C	Oxidative Phosphorylation	phase 2	23	1.0	1.1156438000129993	0.0	23.800000000000068	16.0	0.02074340867030759	10.999999999999977	6.0	0.2073743108255576	5.999999999999995	1.0	0.26897599205964545	dead (regular)
YLR446W	YLR446W	Glycolysis	phase 2	23	1.0	1.108535683129157	0.0	23.800000000000068	16.0	0.02074340867030759	10.499999999999979	6.0	0.20853689199427	6.199999999999994	1.0	0.2704614198807872	dead (regular)
ATP17	YDR377W	Oxidative Phosphorylation	phase 2	20	0.8695652173913043	0.8374739164282858	-0.802546765062124	23.800000000000068	16.0	0.02074340867030759	6.699999999999992	4.0	0.12480077251854622	0.0	0.0	NaN	dead (overexpression)
NDE2	YDL085W	Oxidative Phosphorylation	phase 2	23	1.0	1.2445658730964724	0.0	23.800000000000068	16.0	0.02074340867030759	10.699999999999978	6.0	0.20851235645935	6.099999999999994	1.0	0.27043988820472203	dead (regular)
FAP7	YDL166C	Salvage pathways	phase 2	23	1.0	1.121849446328533	0.0	23.800000000000068	16.0	0.02074340867030759	10.599999999999978	6.0	0.20852136080082637	6.199999999999994	1.0	0.2704413042986329	dead (regular)
ATP16	YDL004W	Oxidative Phosphorylation	phase 2	20	0.8695652173913043	0.8374738294294479	-0.8025463354658586	23.800000000000068	16.0	0.02074340867030759	6.699999999999992	4.0	0.12479964273239852	0.0	0.0	NaN	dead (overexpression)
RKI1	YOR095C	Pentose phosphate	phase 2	23	1.0	1.0938026990242316	0.0	23.800000000000068	16.0	0.02074340867030759	10.599999999999978	6.0	0.20851888987023703	6.199999999999994	1.0	0.27043810401608837	dead (regular)
ATP20	YPR020W	Oxidative Phosphorylation	phase 2	20	0.8695652173913043	0.8374737943847551	-0.8025461624169054	23.800000000000068	16.0	0.02074340867030759	6.699999999999992	4.0	0.12479948647846262	0.0	0.0	NaN	dead (overexpression)
ATP14	YLR295C	Oxidative Phosphorylation	phase 2	20	0.8695652173913043	0.8374737891060366	-0.8025461363508621	23.800000000000068	16.0	0.02074340867030759	6.699999999999992	4.0	0.12479958368412539	0.0	0.0	NaN	dead (overexpression)
COX19	YLL018C-A	Oxidative Phosphorylation	phase 2	23	1.0	1.1167992258074726	0.0	23.800000000000068	16.0	0.02074340867030759	11.099999999999977	6.0	0.2073114886749257	5.899999999999995	1.0	0.2689047707245312	dead (regular)
SOD1	YJR104C	Oxidative stress	phase 2	21	0.9130434782608695	0.6257955058626559	-0.23237701070264222	23.800000000000068	16.0	0.02074340867030759	9.799999999999981	5.0	0.1656285528935088	0.0	0.0	NaN	dead (overexpression)
SOD2	YHR008C	Oxidative stress	phase 2	23	1.0	NaN	NaN	23.800000000000068	16.0	0.02074340867030759	10.599999999999978	6.0	0.20851888739666372	6.199999999999994	1.0	0.2704381008123835	dead (regular)
GPX3	YIR037W	Oxidative stress	phase 2	22	0.9565217391304348	1.0209083595090531	-2.0794678248544245	23.800000000000068	16.0	0.02074340867030759	15.399999999999961	6.0	0.2112649319381624	0.0	0.0	NaN	dead (overexpression)
GLR1	YPL091W	Oxidative stress	phase 2	23	1.0	1.2716018950763956	0.0	23.800000000000068	16.0	0.02074340867030759	9.099999999999984	5.0	0.16236624494798313	6.699999999999992	2.0	0.27343166908814104	dead (regular)
TRX3	YCR083W	Oxidative stress	phase 2	23	1.0	1.2262650655436393	0.0	23.800000000000068	16.0	0.02074340867030759	10.599999999999978	6.0	0.20851888739666372	6.199999999999994	1.0	0.2704381008123835	dead (regular)
TRR2	YHR106W	Oxidative stress	phase 2	23	1.0	1.2262670195881962	0.0	23.800000000000068	16.0	0.02074340867030759	10.599999999999978	6.0	0.2085188799794676	6.199999999999994	1.0	0.2704380912058307	dead (regular)
CTA1	YDR256C	Oxidative stress	phase 2	23	1.0	0.9999998015003145	0.0	23.800000000000068	16.0	0.02074340867030759	10.599999999999978	6.0	0.2085188895121118	6.199999999999994	1.0	0.2704381035522537	dead (regular)
GPX1	YKL026C	Oxidative stress	phase 2	23	1.0	1.2262758857329545	0.0	23.800000000000068	16.0	0.02074340867030759	10.599999999999978	6.0	0.2085188810246032	6.199999999999994	1.0	0.27043809255946233	dead (regular)
GPX2	YBR244W	Oxidative stress	phase 2	23	1.0	1.4130326504981865	0.0	23.800000000000068	16.0	0.02074340867030759	10.799999999999978	6.0	0.2083473549885691	6.199999999999994	1.0	0.27021593667157007	dead (regular)
TRX1	YLR043C	Oxidative stress	phase 2	23	1.0	NaN	NaN	23.800000000000068	16.0	0.02074340867030759	10.599999999999978	6.0	0.20851888739666372	6.199999999999994	1.0	0.2704381008123835	dead (regular)
TRX2	YGR209C	Oxidative stress	phase 2	24	1.0434782608695652	1.2806009660255675	0.1549469393687105	23.800000000000068	16.0	0.02074340867030759	8.799999999999985	6.0	0.17809248355760463	16.79999999999997	2.0	0.29902129439725555	dead (regular)
TRR1	YDR353W	Oxidative stress	phase 2	24	1.0434782608695652	1.2805966448088169	0.1549493255672708	23.800000000000068	16.0	0.02074340867030759	8.799999999999985	6.0	0.17809602905163952	16.79999999999997	2.0	0.2990272261873617	dead (regular)
CTT1	YGR088W	Oxidative stress	phase 2	23	1.0	NaN	NaN	23.800000000000068	16.0	0.02074340867030759	10.599999999999978	6.0	0.20851888739666372	6.199999999999994	1.0	0.2704381008123835	dead (regular)
PGM2,PGM1	YMR105C,YKL127W	Galactose metabolism	phase 2	23	1.0	1.3781778237132636	0.0	23.800000000000068	16.0	0.02074340867030759	10.599999999999978	6.0	0.20851888740288216	6.199999999999994	1.0	0.2704381008204369	dead (regular)
YLR446W,GLK1,HXK1,HXK2	YLR446W,YCL040W,YFR053C,YGL253W	Glycolysis	phase 2	16	0.6956521739130435	0.7458304443997772	-1.19742045961499	23.800000000000068	16.0	0.02074340867030759	0.1	0.0	0.020746763965127514	0.0	0.0	NaN	dead (overexpression)
TDH3,TDH1,TDH2	YGR192C,YJL052W,YJR009C	Glycolysis	phase 2	23	1.0	1.1041704834175197	0.0	23.800000000000068	16.0	0.02074340867030759	12.89999999999997	7.0	0.2603523684719358	0.0	0.0	NaN	dead (regular)
ERR2,ENO1,ENO2,ERR3,ERR1	YPL281C,YGR254W,YHR174W,YMR323W,YOR393W	Glycolysis	phase 2	23	1.0	1.1187026380890217	0.0	23.800000000000068	16.0	0.02074340867030759	10.599999999999978	6.0	0.20851887686340076	6.199999999999994	1.0	0.2704380871699855	dead (regular)
CDC19,PYK2	YAL038W,YOR347C	Glycolysis	phase 2	19	0.8260869565217391	1.1135774195150703	-1.5312290437729563	23.800000000000068	16.0	0.02074340867030759	8.899999999999984	3.0	0.07557967942212782	0.0	0.0	NaN	dead (overexpression)
SOL4,SOL3	YGR248W,YHR163W	Pentose phosphate	phase 2	16	0.6956521739130435	0.7145957742142175	-1.0663746314512967	23.800000000000068	16.0	0.02074340867030759	0.1	0.0	0.020746763965127514	0.0	0.0	NaN	dead (overexpression)
GND2,GND1	YGR256W,YHR183W	Pentose phosphate	phase 2	16	0.6956521739130435	0.7147071473710298	-1.0667909247721945	23.800000000000068	16.0	0.02074340867030759	0.1	0.0	0.020746763965127514	0.0	0.0	NaN	dead (overexpression)
TKL2,TKL1	YBR117C,YPR074C	Pentose phosphate	phase 2	23	1.0	1.1273421112706197	0.0	23.800000000000068	16.0	0.02074340867030759	10.599999999999978	6.0	0.2085188896768039	6.199999999999994	1.0	0.270438103765559	dead (regular)
GPD1,GPD2	YDL022W,YOL059W	Anaerobic excretion	phase 2	23	1.0	1.1376811591449276	0.0	23.800000000000068	16.0	0.02074340867030759	10.699999999999978	6.0	0.20816992934110343	6.199999999999994	1.0	0.2699861397663364	dead (regular)
GPP2,GPP1	YER062C,YIL053W	Anaerobic excretion	phase 2	23	1.0	1.1352657002077293	0.0	23.800000000000068	16.0	0.02074340867030759	10.599999999999978	6.0	0.20819795037499716	6.099999999999994	1.0	0.2700326535049714	dead (regular)
PDC6,PDC1,PDC5	YGR087C,YLR044C,YLR134W	Anaerobic excretion	phase 2	23	1.0	1.1326223194050016	0.0	23.800000000000068	16.0	0.02074340867030759	9.499999999999982	6.0	0.19614002142326273	4.699999999999999	1.0	0.2545446555165405	dead (regular)
ADH5,ADH1	YBR145W,YOL086C	Anaerobic excretion	phase 2	23	1.0	1.1104997132310552	0.0	23.800000000000068	16.0	0.02074340867030759	10.599999999999978	6.0	0.20851888883399994	6.199999999999994	1.0	0.270438102673982	dead (regular)
HFD1,ALD2,ALD5,ALD4	YMR110C,YMR170C,YER073W,YOR374W	Phenylalanine, tyrosine, and tryptophan biosynthesis (aromatic amino acids)	phase 2	23	1.0	1.1506796747612087	0.0	23.800000000000068	16.0	0.02074340867030759	8.699999999999985	5.0	0.16211335905561552	6.5999999999999925	2.0	0.27306889164737563	dead (regular)
DAL7,MLS1	YIR031C,YNL117W	Anaplerotic reactions	phase 2	23	1.0	1.220314812638518	0.0	23.800000000000068	16.0	0.02074340867030759	10.599999999999978	6.0	0.20851888739666372	6.199999999999994	1.0	0.2704381008123835	dead (regular)
ACS1,ACS2	YAL054C,YLR153C	Other	phase 2	23	1.0	1.120467151862532	0.0	23.800000000000068	16.0	0.02074340867030759	10.599999999999978	6.0	0.20646642627193776	5.899999999999995	1.0	0.2678100717024505	dead (regular)
FAP7,ADK1	YDL166C,YDR226W	Salvage pathways	phase 2	23	1.0	1.121849446328533	0.0	23.800000000000068	16.0	0.02074340867030759	10.599999999999978	6.0	0.20852136080082637	6.199999999999994	1.0	0.2704413042986329	dead (regular)
PYC2,PYC1	YBR218C,YGL062W	TCA	phase 2	23	1.0	1.13795282037549	0.0	23.800000000000068	16.0	0.02074340867030759	11.199999999999976	6.0	0.20727276568679467	5.999999999999995	1.0	0.2688444577561123	dead (regular)
CIT1,CIT3	YNR001C,YPR001W	TCA	phase 2	25	1.0869565217391304	0.8971571298511796	0.8455279555432345	23.800000000000068	16.0	0.02074340867030759	17.399999999999977	9.0	0.22078917396758413	0.0	0.0	NaN	dead (overexpression)
SDH9,SDH1	YJL045W,YKL148C	TCA	phase 2	25	1.0869565217391304	0.8604147748724278	0.6229636529199819	23.800000000000068	16.0	0.02074340867030759	17.299999999999976	9.0	0.22078654458057007	0.0	0.0	NaN	dead (overexpression)
NDE2,NDE1	YDL085W,YMR145C	Oxidative Phosphorylation	phase 2	23	1.0	1.2445658730964724	0.0	23.800000000000068	16.0	0.02074340867030759	10.699999999999978	6.0	0.20851235645935	6.099999999999994	1.0	0.27043988820472203	dead (regular)
COX5B,COX6,COX4,COX8,COX7,COX13,COX12,COX11,COX23,COX16,COX18,COX20,COX19	YIL111W,YHR051W,YGL187C,YLR395C,YMR256C,YGL191W,YLR038C,YPL132W,YHR116W,YJL003W,YGR062C,YDR231C,YLL018C-A	Oxidative Phosphorylation	phase 2	21	0.9130434782608695	1.0441484979571818	-1.969637151041167	23.800000000000068	16.0	0.02074340867030759	5.799999999999995	3.0	0.16162394823928425	7.29999999999999	2.0	0.27794522350258793	dead (regular)
SOD1,SOD2	YJR104C,YHR008C	Oxidative stress	phase 2	21	0.9130434782608695	0.6258125154727076	-0.2323875739697221	23.800000000000068	16.0	0.02074340867030759	9.799999999999981	5.0	0.1656285528935088	0.0	0.0	NaN	dead (overexpression)
GPX1,GPX2	YKL026C,YBR244W	Oxidative stress	phase 2	23	1.0	1.3499785680992815	0.0	23.800000000000068	16.0	0.02074340867030759	10.799999999999978	6.0	0.20834735785327796	6.199999999999994	1.0	0.2702159403818636	dead (regular)
TRX1,TRX2	YLR043C,YGR209C	Oxidative stress	phase 2	24	1.0434782608695652	1.2806009660255675	0.1549469393687105	23.800000000000068	16.0	0.02074340867030759	8.799999999999985	6.0	0.17809248355760463	16.79999999999997	2.0	0.29902129439725555	dead (regular)
QCR6	YFR033C	Oxidative Phosphorylation	phase 3	22	0.9565217391304348	0.7365588912705469	-0.1650397733264029	23.800000000000068	16.0	0.02074340867030759	10.599999999999978	6.0	0.2085188791332471	0.1	0.0	0.2085109682378283	dead (overexpression)
QCR7	YDR529C	Oxidative Phosphorylation	phase 3	22	0.9565217391304348	0.7365588912705469	-0.1650397733264029	23.800000000000068	16.0	0.02074340867030759	10.599999999999978	6.0	0.2085188791332471	0.1	0.0	0.2085109682378283	dead (overexpression)
COB	Q0105	Oxidative Phosphorylation	phase 3	22	0.9565217391304348	0.7365588912705469	-0.1650397733264029	23.800000000000068	16.0	0.02074340867030759	10.599999999999978	6.0	0.2085188791332471	0.1	0.0	0.2085109682378283	dead (overexpression)
ADH1	YOL086C	Anaerobic excretion	phase 3	23	1.0	1.0140062850038443	0.0	23.800000000000068	16.0	0.02074340867030759	10.599999999999978	6.0	0.2085188791332471	6.199999999999994	1.0	0.270438090109829	dead (regular)
TDH2	YJR009C	Glycolysis	phase 3	23	1.0	1.0	NaN	23.800000000000068	16.0	0.02074340867030759	10.599999999999978	6.0	0.2085188791332471	6.199999999999994	1.0	0.270438090109829	dead (regular)
TDH3	YGR192C	Glycolysis	phase 3	23	1.0	1.0153904609219948	0.0	23.800000000000068	16.0	0.02074340867030759	10.599999999999978	6.0	0.2085188791332471	0.1	0.0	0.2085109682378283	dead (regular)
TDH1	YJL052W	Glycolysis	phase 3	23	1.0	1.0143387797608652	0.0	23.800000000000068	16.0	0.02074340867030759	10.599999999999978	6.0	0.2085188791332471	6.099999999999994	1.0	0.27044833670263035	dead (regular)
COX1	Q0045	Oxidative Phosphorylation	phase 3	22	0.9565217391304348	0.7365588912705462	-0.16503977332640252	23.800000000000068	16.0	0.02074340867030759	10.599999999999978	6.0	0.2085188791332471	0.1	0.0	0.2085109682378283	dead (overexpression)
COX2	Q0250	Oxidative Phosphorylation	phase 3	22	0.9565217391304348	0.7365588912705462	-0.16503977332640252	23.800000000000068	16.0	0.02074340867030759	10.599999999999978	6.0	0.2085188791332471	0.1	0.0	0.2085109682378283	dead (overexpression)
COX3	Q0275	Oxidative Phosphorylation	phase 3	22	0.9565217391304348	0.7365588912705462	-0.16503977332640252	23.800000000000068	16.0	0.02074340867030759	10.599999999999978	6.0	0.2085188791332471	0.1	0.0	0.2085109682378283	dead (overexpression)
COX5B	YIL111W	Oxidative Phosphorylation	phase 3	22	0.9565217391304348	0.73277677025108	-0.16270389707667599	23.800000000000068	16.0	0.02074340867030759	10.599999999999978	6.0	0.2085188791332471	0.1	0.0	0.2085109682378283	dead (overexpression)
COX6	YHR051W	Oxidative Phosphorylation	phase 3	22	0.9565217391304348	0.73277677025108	-0.16270389707667599	23.800000000000068	16.0	0.02074340867030759	10.599999999999978	6.0	0.2085188791332471	0.1	0.0	0.2085109682378283	dead (overexpression)
CDC19	YAL038W	Glycolysis	phase 3	23	1.0	1.0160081987043288	0.0	23.800000000000068	16.0	0.02074340867030759	10.599999999999978	6.0	0.2085188791332471	0.1	0.0	0.2085109682378283	dead (regular)
PGK1	YCR012W	Glycolysis	phase 3	23	1.0	1.014368468068267	0.0	23.800000000000068	16.0	0.02074340867030759	10.599999999999978	6.0	0.2085188791332471	6.199999999999994	1.0	0.270438090109829	dead (regular)
ATP2	YJR121W	Oxidative Phosphorylation	phase 3	23	1.0	1.0596656283455201	0.0	23.800000000000068	16.0	0.02074340867030759	10.599999999999978	6.0	0.2085188791332471	7.899999999999988	1.0	0.2702639920630148	dead (regular)
ATP6	Q0085	Oxidative Phosphorylation	phase 3	23	1.0	1.0661514204614455	0.0	23.800000000000068	16.0	0.02074340867030759	10.599999999999978	6.0	0.2085188791332471	8.299999999999986	1.0	0.2702230536177296	dead (regular)
ATP8	Q0080	Oxidative Phosphorylation	phase 3	23	1.0	1.0726489598606346	0.0	23.800000000000068	16.0	0.02074340867030759	10.599999999999978	6.0	0.2085188791332471	8.699999999999985	1.0	0.2701821249964923	dead (regular)
CIT1	YNR001C	TCA	phase 3	23	1.0	2.0736244389014695	0.0	23.800000000000068	16.0	0.02074340867030759	10.599999999999978	6.0	0.2085188791332471	14.999999999999963	1.0	0.26953879322706353	dead (regular)
ENO1	YGR254W	Glycolysis	phase 3	23	1.0	1.0141103144524029	0.0	23.800000000000068	16.0	0.02074340867030759	10.599999999999978	6.0	0.2085188791332471	6.199999999999994	1.0	0.270438090109829	dead (regular)
ENO2	YHR174W	Glycolysis	phase 3	23	1.0	1.0141103144524035	0.0	23.800000000000068	16.0	0.02074340867030759	10.599999999999978	6.0	0.2085188791332471	6.199999999999994	1.0	0.270438090109829	dead (regular)
TPI1	YDR050C	Glycolysis	phase 3	23	1.0	1.0014200052056428	0.0	23.800000000000068	16.0	0.02074340867030759	10.599999999999978	6.0	0.2085188791332471	6.199999999999994	1.0	0.270438090109829	dead (regular)
GPM1	YKL152C	Glycolysis	phase 3	23	1.0	1.0041137338487556	0.0	23.800000000000068	16.0	0.02074340867030759	10.599999999999978	6.0	0.2085188791332471	6.199999999999994	1.0	0.270438090109829	dead (regular)
COX4	YGL187C	Oxidative Phosphorylation	phase 3	22	0.9565217391304348	0.73277677025108	-0.16270389707667599	23.800000000000068	16.0	0.02074340867030759	10.599999999999978	6.0	0.2085188791332471	0.1	0.0	0.2085109682378283	dead (overexpression)
COX8	YLR395C	Oxidative Phosphorylation	phase 3	22	0.9565217391304348	0.73277677025108	-0.16270389707667599	23.800000000000068	16.0	0.02074340867030759	10.599999999999978	6.0	0.2085188791332471	0.1	0.0	0.2085109682378283	dead (overexpression)
GAL1	YBR020W	Galactose metabolism	phase 3	23	1.0	NaN	NaN	23.800000000000068	16.0	0.02074340867030759	10.599999999999978	6.0	0.2085188791332471	6.199999999999994	1.0	0.270438090109829	dead (regular)
GAL10	YBR019C	Galactose metabolism	phase 3	23	1.0	1.13134413775569	0.0	23.800000000000068	16.0	0.02074340867030759	10.599999999999978	6.0	0.2085188791332471	6.199999999999994	1.0	0.270438090109829	dead (regular)
HXK1	YFR053C	Glycolysis	phase 3	22	0.9565217391304348	0.9657871950172598	-1.2708183643960027	23.800000000000068	16.0	0.02074340867030759	10.599999999999978	6.0	0.2085188791332471	0.1	0.0	0.2085109682378283	dead (overexpression)
HXK2	YGL253W	Glycolysis	phase 3	23	1.0	1.0	NaN	23.800000000000068	16.0	0.02074340867030759	10.599999999999978	6.0	0.2085188791332471	6.199999999999994	1.0	0.270438090109829	dead (regular)
ATP4	YPL078C	Oxidative Phosphorylation	phase 3	23	1.0	1.0661514226287612	0.0	23.800000000000068	16.0	0.02074340867030759	10.599999999999978	6.0	0.2085188791332471	8.299999999999986	1.0	0.2702230536177296	dead (regular)
PDC1	YLR044C	Anaerobic excretion	phase 3	23	1.0	1.0017007658733326	0.0	23.800000000000068	16.0	0.02074340867030759	10.599999999999978	6.0	0.2085188791332471	6.199999999999994	1.0	0.270438090109829	dead (regular)
CYT1	YOR065W	Oxidative Phosphorylation	phase 3	22	0.9565217391304348	0.7365588912705469	-0.1650397733264029	23.800000000000068	16.0	0.02074340867030759	10.599999999999978	6.0	0.2085188791332471	0.1	0.0	0.2085109682378283	dead (overexpression)
ADK1	YDR226W	Salvage pathways	phase 3	23	1.0	NaN	NaN	23.800000000000068	16.0	0.02074340867030759	10.599999999999978	6.0	0.2085188791332471	6.199999999999994	1.0	0.270438090109829	dead (regular)
ATP1	YBL099W	Oxidative Phosphorylation	phase 3	23	1.0	1.0596656308407615	0.0	23.800000000000068	16.0	0.02074340867030759	10.599999999999978	6.0	0.2085188791332471	7.899999999999988	1.0	0.2702639920630148	dead (regular)
COX9	YDL067C	Oxidative Phosphorylation	phase 3	22	0.9565217391304348	0.7365588912705462	-0.16503977332640252	23.800000000000068	16.0	0.02074340867030759	10.599999999999978	6.0	0.2085188791332471	0.1	0.0	0.2085109682378283	dead (overexpression)
COR1	YBL045C	Oxidative Phosphorylation	phase 3	22	0.9565217391304348	0.7365588912705469	-0.1650397733264029	23.800000000000068	16.0	0.02074340867030759	10.599999999999978	6.0	0.2085188791332471	0.1	0.0	0.2085109682378283	dead (overexpression)
QCR2	YPR191W	Oxidative Phosphorylation	phase 3	22	0.9565217391304348	0.7365588912705469	-0.1650397733264029	23.800000000000068	16.0	0.02074340867030759	10.599999999999978	6.0	0.2085188791332471	0.1	0.0	0.2085109682378283	dead (overexpression)
RIP1	YEL024W	Oxidative Phosphorylation	phase 3	22	0.9565217391304348	0.7365588912705469	-0.1650397733264029	23.800000000000068	16.0	0.02074340867030759	10.599999999999978	6.0	0.2085188791332471	0.1	0.0	0.2085109682378283	dead (overexpression)
FUM1	YPL262W	TCA	phase 3	23	1.0	1.117694107290304	0.0	23.800000000000068	16.0	0.02074340867030759	10.599999999999978	6.0	0.2085188791332471	6.199999999999994	1.0	0.270438090109829	dead (regular)
GAL7	YBR018C	Galactose metabolism	phase 3	23	1.0	1.1313441377556899	0.0	23.800000000000068	16.0	0.02074340867030759	10.599999999999978	6.0	0.2085188791332471	6.199999999999994	1.0	0.270438090109829	dead (regular)
QCR8	YJL166W	Oxidative Phosphorylation	phase 3	22	0.9565217391304348	0.7365588912705469	-0.1650397733264029	23.800000000000068	16.0	0.02074340867030759	10.599999999999978	6.0	0.2085188791332471	0.1	0.0	0.2085109682378283	dead (overexpression)
FBP1	YLR377C	Glycolysis	phase 3	23	1.0	1.2808057933456023	0.0	23.800000000000068	16.0	0.02074340867030759	10.599999999999978	6.0	0.2085188791332471	6.299999999999994	1.0	0.2704278441318048	dead (regular)
ATP5	YDR298C	Oxidative Phosphorylation	phase 3	23	1.0	1.0677747046479704	0.0	23.800000000000068	16.0	0.02074340867030759	10.599999999999978	6.0	0.2085188791332471	8.399999999999986	1.0	0.2702128205415079	dead (regular)
LPD1	YFL018C	Other	phase 3	22	0.9565217391304348	0.7679351972893576	-0.18735396476206478	23.800000000000068	16.0	0.02074340867030759	10.599999999999978	6.0	0.2085188791332471	0.1	0.0	0.2085109682378283	dead (overexpression)
ERR1	YOR393W	Glycolysis	phase 3	23	1.0	1.0141103144524017	0.0	23.800000000000068	16.0	0.02074340867030759	10.599999999999978	6.0	0.2085188791332471	6.199999999999994	1.0	0.270438090109829	dead (regular)
ERR2	YPL281C	Glycolysis	phase 3	23	1.0	1.1110417217860038	0.0	23.800000000000068	16.0	0.02074340867030759	10.599999999999978	6.0	0.2085188791332471	6.199999999999994	1.0	0.270438090109829	dead (regular)
COX7	YMR256C	Oxidative Phosphorylation	phase 3	22	0.9565217391304348	0.73277677025108	-0.16270389707667599	23.800000000000068	16.0	0.02074340867030759	10.599999999999978	6.0	0.2085188791332471	0.1	0.0	0.2085109682378283	dead (overexpression)
PCK1	YKR097W	Other	phase 3	23	1.0	1.2305492071572601	0.0	23.800000000000068	16.0	0.02074340867030759	10.599999999999978	6.0	0.2085188791332471	6.299999999999994	1.0	0.2704278441318048	dead (regular)
PYC1	YGL062W	TCA	phase 3	23	1.0	1.034253084260481	0.0	23.800000000000068	16.0	0.02074340867030759	10.599999999999978	6.0	0.2085188791332471	6.399999999999993	1.0	0.2704175987685208	dead (regular)
ZWF1	YNL241C	Pentose phosphate	phase 3	22	0.9565217391304348	0.9526553710695215	-0.9183356560552882	23.800000000000068	16.0	0.02074340867030759	10.599999999999978	6.0	0.2085188791332471	0.1	0.0	0.2085109682378283	dead (overexpression)
LAT1	YNL071W	Other	phase 3	22	0.9565217391304348	0.7679351972893581	-0.1873539647620652	23.800000000000068	16.0	0.02074340867030759	10.599999999999978	6.0	0.2085188791332471	0.1	0.0	0.2085109682378283	dead (overexpression)
PGI1	YBR196C	Glycolysis	phase 3	23	1.0	1.0037235449657291	0.0	23.800000000000068	16.0	0.02074340867030759	10.599999999999978	6.0	0.2085188791332471	6.199999999999994	1.0	0.270438090109829	dead (regular)
FBA1	YKL060C	Glycolysis	phase 3	23	1.0	1.0151102925524296	0.0	23.800000000000068	16.0	0.02074340867030759	10.599999999999978	6.0	0.2085188791332471	6.199999999999994	1.0	0.270438090109829	dead (regular)
TAL1	YLR354C	Pentose phosphate	phase 3	23	1.0	1.0026991473588462	0.0	23.800000000000068	16.0	0.02074340867030759	10.599999999999978	6.0	0.2085188791332471	6.199999999999994	1.0	0.270438090109829	dead (regular)
PDA1	YER178W	Other	phase 3	22	0.9565217391304348	0.7679351972893576	-0.18735396476206478	23.800000000000068	16.0	0.02074340867030759	10.599999999999978	6.0	0.2085188791332471	0.1	0.0	0.2085109682378283	dead (overexpression)
PDX1	YGR193C	Other	phase 3	22	0.9565217391304348	0.7679351972893581	-0.1873539647620652	23.800000000000068	16.0	0.02074340867030759	10.599999999999978	6.0	0.2085188791332471	0.1	0.0	0.2085109682378283	dead (overexpression)
PDC5	YLR134W	Anaerobic excretion	phase 3	23	1.0	1.0148927098762626	0.0	23.800000000000068	16.0	0.02074340867030759	10.599999999999978	6.0	0.2085188791332471	6.199999999999994	1.0	0.270438090109829	dead (regular)
PFK1	YGR240C	Glycolysis	phase 3	23	1.0	NaN	NaN	23.800000000000068	16.0	0.02074340867030759	10.599999999999978	6.0	0.2085188791332471	6.199999999999994	1.0	0.270438090109829	dead (regular)
PFK2	YMR205C	Glycolysis	phase 3	23	1.0	1.0196558411687335	0.0	23.800000000000068	16.0	0.02074340867030759	10.599999999999978	6.0	0.2085188791332471	0.1	0.0	0.2085109682378283	dead (regular)
MDH1	YKL085W	TCA	phase 3	23	1.0	1.1520396863711322	0.0	23.800000000000068	16.0	0.02074340867030759	10.599999999999978	6.0	0.2085188791332471	6.199999999999994	1.0	0.270438090109829	dead (regular)
GLK1	YCL040W	Glycolysis	phase 3	23	1.0	1.0176758858127046	0.0	23.800000000000068	16.0	0.02074340867030759	10.599999999999978	6.0	0.2085188791332471	6.199999999999994	1.0	0.270438090109829	dead (regular)
ACO1	YLR304C	TCA	phase 3	23	1.0	1.0265694674364043	0.0	23.800000000000068	16.0	0.02074340867030759	10.599999999999978	6.0	0.2085188791332471	6.199999999999994	1.0	0.270438090109829	dead (regular)
COX11	YPL132W	Oxidative Phosphorylation	phase 3	23	1.0	1.0148093477071243	0.0	23.800000000000068	16.0	0.02074340867030759	10.599999999999978	6.0	0.2085188791332471	6.299999999999994	1.0	0.2704278441318048	dead (regular)
KGD1	YIL125W	TCA	phase 3	23	1.0	1.773962113827421	0.0	23.800000000000068	16.0	0.02074340867030759	10.599999999999978	6.0	0.2085188791332471	0.4	0.0	0.2084793294022633	dead (regular)
ATP15	YPL271W	Oxidative Phosphorylation	phase 3	23	1.0	1.0726489622734772	0.0	23.800000000000068	16.0	0.02074340867030759	10.599999999999978	6.0	0.2085188791332471	8.699999999999985	1.0	0.2701821249964923	dead (regular)
SDH2	YLL041C	TCA	phase 3	23	1.0	2.773450431629709	0.0	23.800000000000068	16.0	0.02074340867030759	10.599999999999978	6.0	0.2085188791332471	20.800000000000026	1.0	0.2689486656441833	dead (regular)
DAL7	YIR031C	Anaplerotic reactions	phase 3	23	1.0	NaN	NaN	23.800000000000068	16.0	0.02074340867030759	10.599999999999978	6.0	0.2085188791332471	6.199999999999994	1.0	0.270438090109829	dead (regular)
IDP1	YDL066W	TCA	phase 3	23	1.0	2.2257862365215937	0.0	23.800000000000068	16.0	0.02074340867030759	10.599999999999978	6.0	0.2085188791332471	16.399999999999963	1.0	0.2693961605548618	dead (regular)
QCR9	YGR183C	Oxidative Phosphorylation	phase 3	22	0.9565217391304348	0.7365588912705469	-0.1650397733264029	23.800000000000068	16.0	0.02074340867030759	10.599999999999978	6.0	0.2085188791332471	0.1	0.0	0.2085109682378283	dead (overexpression)
TKL1	YPR074C	Pentose phosphate	phase 3	23	1.0	1.0	NaN	23.800000000000068	16.0	0.02074340867030759	10.599999999999978	6.0	0.2085188791332471	6.199999999999994	1.0	0.270438090109829	dead (regular)
PDC6	YGR087C	Anaerobic excretion	phase 3	23	1.0	1.0149011659796046	0.0	23.800000000000068	16.0	0.02074340867030759	10.599999999999978	6.0	0.2085188791332471	6.199999999999994	1.0	0.270438090109829	dead (regular)
ICL1	YER065C	Anaplerotic reactions	phase 3	23	1.0	1.2796315831059533	0.0	23.800000000000068	16.0	0.02074340867030759	10.599999999999978	6.0	0.2085188791332471	6.199999999999994	1.0	0.270438090109829	dead (regular)
ATP7	YKL016C	Oxidative Phosphorylation	phase 3	23	1.0	1.069398725063744	0.0	23.800000000000068	16.0	0.02074340867030759	10.599999999999978	6.0	0.2085188791332471	8.499999999999986	1.0	0.27020258807925235	dead (regular)
MLS1	YNL117W	Anaplerotic reactions	phase 3	23	1.0	1.279631583105959	0.0	23.800000000000068	16.0	0.02074340867030759	10.599999999999978	6.0	0.2085188791332471	6.199999999999994	1.0	0.270438090109829	dead (regular)
PYC2	YBR218C	TCA	phase 3	23	1.0	1.0	NaN	23.800000000000068	16.0	0.02074340867030759	10.599999999999978	6.0	0.2085188791332471	6.199999999999994	1.0	0.270438090109829	dead (regular)
NDI1	YML120C	Oxidative Phosphorylation	phase 3	22	0.9565217391304348	0.7517069481753078	-0.17510864903405804	23.800000000000068	16.0	0.02074340867030759	10.599999999999978	6.0	0.2085188791332471	0.1	0.0	0.2085109682378283	dead (overexpression)
PDB1	YBR221C	Other	phase 3	22	0.9565217391304348	0.7679351972893576	-0.18735396476206478	23.800000000000068	16.0	0.02074340867030759	10.599999999999978	6.0	0.2085188791332471	0.1	0.0	0.2085109682378283	dead (overexpression)
COX13	YGL191W	Oxidative Phosphorylation	phase 3	22	0.9565217391304348	0.73277677025108	-0.16270389707667599	23.800000000000068	16.0	0.02074340867030759	10.599999999999978	6.0	0.2085188791332471	0.1	0.0	0.2085109682378283	dead (overexpression)
TKL2	YBR117C	Pentose phosphate	phase 3	23	1.0	1.1317327927179865	0.0	23.800000000000068	16.0	0.02074340867030759	10.599999999999978	6.0	0.2085188791332471	6.199999999999994	1.0	0.270438090109829	dead (regular)
PGM1	YKL127W	Galactose metabolism	phase 3	23	1.0	NaN	NaN	23.800000000000068	16.0	0.02074340867030759	10.599999999999978	6.0	0.2085188791332471	6.199999999999994	1.0	0.270438090109829	dead (regular)
SDH3	YKL141W	TCA	phase 3	23	1.0	2.7946400460316654	0.0	23.800000000000068	16.0	0.02074340867030759	10.599999999999978	6.0	0.2085188791332471	21.00000000000003	1.0	0.26892835302308754	dead (regular)
PGM2	YMR105C	Galactose metabolism	phase 3	23	1.0	1.1102748764269552	0.0	23.800000000000068	16.0	0.02074340867030759	10.599999999999978	6.0	0.2085188791332471	6.199999999999994	1.0	0.270438090109829	dead (regular)
SDH4	YDR178W	TCA	phase 3	23	1.0	2.8052336946093694	0.0	23.800000000000068	16.0	0.02074340867030759	10.599999999999978	6.0	0.2085188791332471	21.10000000000003	1.0	0.26891819762657104	dead (regular)
QCR10	YHR001W-A	Oxidative Phosphorylation	phase 3	22	0.9565217391304348	0.7365588912705469	-0.1650397733264029	23.800000000000068	16.0	0.02074340867030759	10.599999999999978	6.0	0.2085188791332471	0.1	0.0	0.2085109682378283	dead (overexpression)
ATP3	YBR039W	Oxidative Phosphorylation	phase 3	23	1.0	1.064528870649497	0.0	23.800000000000068	16.0	0.02074340867030759	10.599999999999978	6.0	0.2085188791332471	8.199999999999987	1.0	0.2702332873079543	dead (regular)
ADH5	YBR145W	Anaerobic excretion	phase 3	23	1.0	NaN	NaN	23.800000000000068	16.0	0.02074340867030759	10.599999999999978	6.0	0.2085188791332471	6.199999999999994	1.0	0.270438090109829	dead (regular)
GND1	YHR183W	Pentose phosphate	phase 3	22	0.9565217391304348	0.9533907896539823	-0.9328255198230354	23.800000000000068	16.0	0.02074340867030759	10.599999999999978	6.0	0.2085188791332471	0.1	0.0	0.2085109682378283	dead (overexpression)
COX23	YHR116W	Oxidative Phosphorylation	phase 3	23	1.0	1.0148093477071243	0.0	23.800000000000068	16.0	0.02074340867030759	10.599999999999978	6.0	0.2085188791332471	6.299999999999994	1.0	0.2704278441318048	dead (regular)
SOL3	YHR163W	Pentose phosphate	phase 3	22	0.9565217391304348	0.9534538067168342	-0.9340884356549488	23.800000000000068	16.0	0.02074340867030759	10.599999999999978	6.0	0.2085188791332471	0.1	0.0	0.2085109682378283	dead (overexpression)
ALD5	YER073W	Phenylalanine, tyrosine, and tryptophan biosynthesis (aromatic amino acids)	phase 3	23	1.0	1.2846038999705314	0.0	23.800000000000068	16.0	0.02074340867030759	10.599999999999978	6.0	0.2085188791332471	7.29999999999999	1.0	0.27032541815619104	dead (regular)
GPP2	YER062C	Anaerobic excretion	phase 3	23	1.0	1.280701753842101	0.0	23.800000000000068	16.0	0.02074340867030759	10.599999999999978	6.0	0.2085188791332471	6.299999999999994	1.0	0.2704278441318048	dead (regular)
NDE1	YMR145C	Oxidative Phosphorylation	phase 3	23	1.0	NaN	NaN	23.800000000000068	16.0	0.02074340867030759	10.599999999999978	6.0	0.2085188791332471	6.199999999999994	1.0	0.270438090109829	dead (regular)
GPP1	YIL053W	Anaerobic excretion	phase 3	23	1.0	1.0	NaN	23.800000000000068	16.0	0.02074340867030759	10.599999999999978	6.0	0.2085188791332471	6.199999999999994	1.0	0.270438090109829	dead (regular)
GPD2	YOL059W	Anaerobic excretion	phase 3	23	1.0	NaN	NaN	23.800000000000068	16.0	0.02074340867030759	10.599999999999978	6.0	0.2085188791332471	6.199999999999994	1.0	0.270438090109829	dead (regular)
ERR3	YMR323W	Glycolysis	phase 3	23	1.0	1.0141103144524022	0.0	23.800000000000068	16.0	0.02074340867030759	10.599999999999978	6.0	0.2085188791332471	6.199999999999994	1.0	0.270438090109829	dead (regular)
CIT3	YPR001W	TCA	phase 3	23	1.0	1.2475968175475514	0.0	23.800000000000068	16.0	0.02074340867030759	10.599999999999978	6.0	0.2085188791332471	6.199999999999994	1.0	0.270438090109829	dead (regular)
ALD4	YOR374W	Phenylalanine, tyrosine, and tryptophan biosynthesis (aromatic amino acids)	phase 3	23	1.0	1.2482435035675188	0.0	23.800000000000068	16.0	0.02074340867030759	10.599999999999978	6.0	0.2085188791332471	6.199999999999994	1.0	0.270438090109829	dead (regular)
RPE1	YJL121C	Pentose phosphate	phase 3	23	1.0	1.0240631540755656	0.0	23.800000000000068	16.0	0.02074340867030759	10.599999999999978	6.0	0.2085188791332471	6.199999999999994	1.0	0.270438090109829	dead (regular)
SDH9	YJL045W	TCA	phase 3	23	1.0	1.349112803209788	0.0	23.800000000000068	16.0	0.02074340867030759	10.599999999999978	6.0	0.2085188791332471	6.199999999999994	1.0	0.270438090109829	dead (regular)
COX16	YJL003W	Oxidative Phosphorylation	phase 3	23	1.0	1.0148093477071243	0.0	23.800000000000068	16.0	0.02074340867030759	10.599999999999978	6.0	0.2085188791332471	6.299999999999994	1.0	0.2704278441318048	dead (regular)
ALD2	YMR170C	Phenylalanine, tyrosine, and tryptophan biosynthesis (aromatic amino acids)	phase 3	23	1.0	1.2722664920749092	0.0	23.800000000000068	16.0	0.02074340867030759	10.599999999999978	6.0	0.2085188791332471	6.199999999999994	1.0	0.270438090109829	dead (regular)
PYK2	YOR347C	Glycolysis	phase 3	23	1.0	1.1212248370576918	0.0	23.800000000000068	16.0	0.02074340867030759	10.599999999999978	6.0	0.2085188791332471	6.199999999999994	1.0	0.270438090109829	dead (regular)
ACS2	YLR153C	Other	phase 3	23	1.0	1.0	NaN	23.800000000000068	16.0	0.02074340867030759	10.599999999999978	6.0	0.2085188791332471	6.199999999999994	1.0	0.270438090109829	dead (regular)
COX18	YGR062C	Oxidative Phosphorylation	phase 3	23	1.0	1.0148093477071243	0.0	23.800000000000068	16.0	0.02074340867030759	10.599999999999978	6.0	0.2085188791332471	6.299999999999994	1.0	0.2704278441318048	dead (regular)
LSC2	YGR244C	TCA	phase 3	23	1.0	2.7202696782390707	0.0	23.800000000000068	16.0	0.02074340867030759	10.599999999999978	6.0	0.2085188791332471	20.30000000000002	1.0	0.2689994578623286	dead (regular)
SOL4	YGR248W	Pentose phosphate	phase 3	23	1.0	1.0306117477270031	0.0	23.800000000000068	16.0	0.02074340867030759	10.599999999999978	6.0	0.2085188791332471	6.199999999999994	1.0	0.270438090109829	dead (regular)
GND2	YGR256W	Pentose phosphate	phase 3	23	1.0	1.0306727928501624	0.0	23.800000000000068	16.0	0.02074340867030759	10.599999999999978	6.0	0.2085188791332471	6.199999999999994	1.0	0.270438090109829	dead (regular)
LSC1	YOR142W	TCA	phase 3	23	1.0	2.75206063591513	0.0	23.800000000000068	16.0	0.02074340867030759	10.599999999999978	6.0	0.2085188791332471	20.600000000000023	1.0	0.26896898070293984	dead (regular)
ALD6	YPL061W	Anaerobic excretion	phase 3	23	1.0	1.0	NaN	23.800000000000068	16.0	0.02074340867030759	10.599999999999978	6.0	0.2085188791332471	6.199999999999994	1.0	0.270438090109829	dead (regular)
OLI1	Q0130	Oxidative Phosphorylation	phase 3	23	1.0	1.0710234804179621	0.0	23.800000000000068	16.0	0.02074340867030759	10.599999999999978	6.0	0.2085188791332471	8.599999999999985	1.0	0.2701923562309261	dead (regular)
TIM11	YDR322C-A	Oxidative Phosphorylation	phase 3	23	1.0	1.0710234752935472	0.0	23.800000000000068	16.0	0.02074340867030759	10.599999999999978	6.0	0.2085188791332471	8.599999999999985	1.0	0.2701923562309261	dead (regular)
ATP18	YML081C-A	Oxidative Phosphorylation	phase 3	23	1.0	1.0726489598606346	0.0	23.800000000000068	16.0	0.02074340867030759	10.599999999999978	6.0	0.2085188791332471	8.699999999999985	1.0	0.2701821249964923	dead (regular)
ATP19	YOL077W-A	Oxidative Phosphorylation	phase 3	23	1.0	1.0710234767687627	0.0	23.800000000000068	16.0	0.02074340867030759	10.599999999999978	6.0	0.2085188791332471	8.599999999999985	1.0	0.2701923562309261	dead (regular)
GPD1	YDL022W	Anaerobic excretion	phase 3	23	1.0	1.0772946858405796	0.0	23.800000000000068	16.0	0.02074340867030759	10.599999999999978	6.0	0.2085188791332471	6.299999999999994	1.0	0.2704278441318048	dead (regular)
SDH1	YKL148C	TCA	phase 3	23	1.0	2.025431173403778	0.0	23.800000000000068	16.0	0.02074340867030759	10.599999999999978	6.0	0.2085188791332471	13.999999999999966	1.0	0.2696407470860992	dead (regular)
COX12	YLR038C	Oxidative Phosphorylation	phase 3	22	0.9565217391304348	0.73277677025108	-0.16270389707667599	23.800000000000068	16.0	0.02074340867030759	10.599999999999978	6.0	0.2085188791332471	0.1	0.0	0.2085109682378283	dead (overexpression)
ACS1	YAL054C	Other	phase 3	23	1.0	1.3483885831994142	0.0	23.800000000000068	16.0	0.02074340867030759	10.599999999999978	6.0	0.2085188791332471	6.299999999999994	1.0	0.2704278441318048	dead (regular)
HFD1	YMR110C	Phenylalanine, tyrosine, and tryptophan biosynthesis (aromatic amino acids)	phase 3	23	1.0	1.0530898509921824	0.0	23.800000000000068	16.0	0.02074340867030759	10.599999999999978	6.0	0.2085188791332471	6.199999999999994	1.0	0.270438090109829	dead (regular)
COX20	YDR231C	Oxidative Phosphorylation	phase 3	23	1.0	1.0148093477071243	0.0	23.800000000000068	16.0	0.02074340867030759	10.599999999999978	6.0	0.2085188791332471	6.299999999999994	1.0	0.2704278441318048	dead (regular)
YLR446W	YLR446W	Glycolysis	phase 3	23	1.0	1.0	NaN	23.800000000000068	16.0	0.02074340867030759	10.599999999999978	6.0	0.2085188791332471	6.199999999999994	1.0	0.270438090109829	dead (regular)
ATP17	YDR377W	Oxidative Phosphorylation	phase 3	23	1.0	1.0710234767019002	0.0	23.800000000000068	16.0	0.02074340867030759	10.599999999999978	6.0	0.2085188791332471	8.599999999999985	1.0	0.2701923562309261	dead (regular)
NDE2	YDL085W	Oxidative Phosphorylation	phase 3	23	1.0	1.2866970807067626	0.0	23.800000000000068	16.0	0.02074340867030759	10.599999999999978	6.0	0.2085188791332471	6.299999999999994	1.0	0.2704278441318048	dead (regular)
FAP7	YDL166C	Salvage pathways	phase 3	23	1.0	1.0419632639072118	0.0	23.800000000000068	16.0	0.02074340867030759	10.599999999999978	6.0	0.2085188791332471	6.199999999999994	1.0	0.270438090109829	dead (regular)
ATP16	YDL004W	Oxidative Phosphorylation	phase 3	23	1.0	1.0693987213985359	0.0	23.800000000000068	16.0	0.02074340867030759	10.599999999999978	6.0	0.2085188791332471	8.499999999999986	1.0	0.27020258807925235	dead (regular)
RKI1	YOR095C	Pentose phosphate	phase 3	23	1.0	1.0088160570976732	0.0	23.800000000000068	16.0	0.02074340867030759	10.599999999999978	6.0	0.2085188791332471	6.199999999999994	1.0	0.270438090109829	dead (regular)
ATP20	YPR020W	Oxidative Phosphorylation	phase 3	23	1.0	1.0710234771703648	0.0	23.800000000000068	16.0	0.02074340867030759	10.599999999999978	6.0	0.2085188791332471	8.599999999999985	1.0	0.2701923562309261	dead (regular)
ATP14	YLR295C	Oxidative Phosphorylation	phase 3	23	1.0	1.0693987233648932	0.0	23.800000000000068	16.0	0.02074340867030759	10.599999999999978	6.0	0.2085188791332471	8.499999999999986	1.0	0.27020258807925235	dead (regular)
COX19	YLL018C-A	Oxidative Phosphorylation	phase 3	23	1.0	1.0148093477071243	0.0	23.800000000000068	16.0	0.02074340867030759	10.599999999999978	6.0	0.2085188791332471	6.299999999999994	1.0	0.2704278441318048	dead (regular)
SOD1	YJR104C	Oxidative stress	phase 3	22	0.9565217391304348	0.5530120378384756	-0.09726942233369101	23.800000000000068	16.0	0.02074340867030759	10.599999999999978	6.0	0.2085188791332471	0.1	0.0	0.2085109682378283	dead (overexpression)
SOD2	YHR008C	Oxidative stress	phase 3	23	1.0	NaN	NaN	23.800000000000068	16.0	0.02074340867030759	10.599999999999978	6.0	0.2085188791332471	6.199999999999994	1.0	0.270438090109829	dead (regular)
GPX3	YIR037W	Oxidative stress	phase 3	22	0.9565217391304348	0.43366143791983647	-0.0767707936218742	23.800000000000068	16.0	0.02074340867030759	10.599999999999978	6.0	0.2085188791332471	0.1	0.0	0.2085109682378283	dead (overexpression)
GLR1	YPL091W	Oxidative stress	phase 3	22	0.9565217391304348	0.4659273209962108	-0.08140888418157924	23.800000000000068	16.0	0.02074340867030759	10.599999999999978	6.0	0.2085188791332471	0.1	0.0	0.2085109682378283	dead (overexpression)
TRX3	YCR083W	Oxidative stress	phase 3	23	1.0	1.2672033880947158	0.0	23.800000000000068	16.0	0.02074340867030759	10.599999999999978	6.0	0.2085188791332471	6.199999999999994	1.0	0.270438090109829	dead (regular)
TRR2	YHR106W	Oxidative stress	phase 3	23	1.0	1.2672084862939827	0.0	23.800000000000068	16.0	0.02074340867030759	10.599999999999978	6.0	0.2085188791332471	6.199999999999994	1.0	0.270438090109829	dead (regular)
CTA1	YDR256C	Oxidative stress	phase 3	23	1.0	1.0	NaN	23.800000000000068	16.0	0.02074340867030759	10.599999999999978	6.0	0.2085188791332471	6.199999999999994	1.0	0.270438090109829	dead (regular)
GPX1	YKL026C	Oxidative stress	phase 3	23	1.0	1.2672039134570974	0.0	23.800000000000068	16.0	0.02074340867030759	10.599999999999978	6.0	0.2085188791332471	6.199999999999994	1.0	0.270438090109829	dead (regular)
GPX2	YBR244W	Oxidative stress	phase 3	23	1.0	1.1363226725352091	0.0	23.800000000000068	16.0	0.02074340867030759	10.599999999999978	6.0	0.2085188791332471	6.199999999999994	1.0	0.270438090109829	dead (regular)
TRX1	YLR043C	Oxidative stress	phase 3	23	1.0	NaN	NaN	23.800000000000068	16.0	0.02074340867030759	10.599999999999978	6.0	0.2085188791332471	6.199999999999994	1.0	0.270438090109829	dead (regular)
TRX2	YGR209C	Oxidative stress	phase 3	23	1.0	1.0531350020095804	0.0	23.800000000000068	16.0	0.02074340867030759	10.599999999999978	6.0	0.2085188791332471	6.199999999999994	1.0	0.270438090109829	dead (regular)
TRR1	YDR353W	Oxidative stress	phase 3	23	1.0	1.0531350020095822	0.0	23.800000000000068	16.0	0.02074340867030759	10.599999999999978	6.0	0.2085188791332471	6.199999999999994	1.0	0.270438090109829	dead (regular)
CTT1	YGR088W	Oxidative stress	phase 3	23	1.0	NaN	NaN	23.800000000000068	16.0	0.02074340867030759	10.599999999999978	6.0	0.2085188791332471	6.199999999999994	1.0	0.270438090109829	dead (regular)
PGM2,PGM1	YMR105C,YKL127W	Galactose metabolism	phase 3	23	1.0	1.1102748764269552	0.0	23.800000000000068	16.0	0.02074340867030759	10.599999999999978	6.0	0.2085188791332471	6.199999999999994	1.0	0.270438090109829	dead (regular)
YLR446W,GLK1,HXK1,HXK2	YLR446W,YCL040W,YFR053C,YGL253W	Glycolysis	phase 3	22	0.9565217391304348	0.9737397698950898	-1.6556694551368611	23.800000000000068	16.0	0.02074340867030759	10.599999999999978	6.0	0.2085188791332471	0.1	0.0	0.2085109682378283	dead (overexpression)
TDH3,TDH1,TDH2	YGR192C,YJL052W,YJR009C	Glycolysis	phase 3	23	1.0	1.0120130253961614	0.0	23.800000000000068	16.0	0.02074340867030759	10.599999999999978	6.0	0.2085188791332471	0.1	0.0	0.2085109682378283	dead (regular)
ERR2,ENO1,ENO2,ERR3,ERR1	YPL281C,YGR254W,YHR174W,YMR323W,YOR393W	Glycolysis	phase 3	23	1.0	1.017080392824854	0.0	23.800000000000068	16.0	0.02074340867030759	10.599999999999978	6.0	0.2085188791332471	6.199999999999994	1.0	0.270438090109829	dead (regular)
CDC19,PYK2	YAL038W,YOR347C	Glycolysis	phase 3	23	1.0	1.017427614538808	0.0	23.800000000000068	16.0	0.02074340867030759	10.599999999999978	6.0	0.2085188791332471	0.1	0.0	0.2085109682378283	dead (regular)
SOL4,SOL3	YGR248W,YHR163W	Pentose phosphate	phase 3	22	0.9565217391304348	0.9526553710695219	-0.9183356560552968	23.800000000000068	16.0	0.02074340867030759	10.599999999999978	6.0	0.2085188791332471	0.1	0.0	0.2085109682378283	dead (overexpression)
GND2,GND1	YGR256W,YHR183W	Pentose phosphate	phase 3	22	0.9565217391304348	0.9525876050320761	-0.9170230885611189	23.800000000000068	16.0	0.02074340867030759	10.599999999999978	6.0	0.2085188791332471	0.1	0.0	0.2085109682378283	dead (overexpression)
TKL2,TKL1	YBR117C,YPR074C	Pentose phosphate	phase 3	23	1.0	1.0132097839028644	0.0	23.800000000000068	16.0	0.02074340867030759	10.599999999999978	6.0	0.2085188791332471	6.199999999999994	1.0	0.270438090109829	dead (regular)
GPD1,GPD2	YDL022W,YOL059W	Anaerobic excretion	phase 3	23	1.0	1.0772946858405796	0.0	23.800000000000068	16.0	0.02074340867030759	10.599999999999978	6.0	0.2085188791332471	6.299999999999994	1.0	0.2704278441318048	dead (regular)
GPP2,GPP1	YER062C,YIL053W	Anaerobic excretion	phase 3	23	1.0	1.0772946858405787	0.0	23.800000000000068	16.0	0.02074340867030759	10.599999999999978	6.0	0.2085188791332471	6.299999999999994	1.0	0.2704278441318048	dead (regular)
PDC6,PDC1,PDC5	YGR087C,YLR044C,YLR134W	Anaerobic excretion	phase 3	23	1.0	1.0041508991870327	0.0	23.800000000000068	16.0	0.02074340867030759	10.599999999999978	6.0	0.2085188791332471	6.199999999999994	1.0	0.270438090109829	dead (regular)
ADH5,ADH1	YBR145W,YOL086C	Anaerobic excretion	phase 3	23	1.0	1.0140062850038443	0.0	23.800000000000068	16.0	0.02074340867030759	10.599999999999978	6.0	0.2085188791332471	6.199999999999994	1.0	0.270438090109829	dead (regular)
HFD1,ALD2,ALD5,ALD4	YMR110C,YMR170C,YER073W,YOR374W	Phenylalanine, tyrosine, and tryptophan biosynthesis (aromatic amino acids)	phase 3	23	1.0	1.2485687171555553	0.0	23.800000000000068	16.0	0.02074340867030759	10.599999999999978	6.0	0.2085188791332471	7.799999999999988	1.0	0.27027422820962	dead (regular)
DAL7,MLS1	YIR031C,YNL117W	Anaplerotic reactions	phase 3	23	1.0	1.279631583105959	0.0	23.800000000000068	16.0	0.02074340867030759	10.599999999999978	6.0	0.2085188791332471	6.199999999999994	1.0	0.270438090109829	dead (regular)
ACS1,ACS2	YAL054C,YLR153C	Other	phase 3	23	1.0	1.0440321008250806	0.0	23.800000000000068	16.0	0.02074340867030759	10.599999999999978	6.0	0.2085188791332471	6.299999999999994	1.0	0.2704278441318048	dead (regular)
FAP7,ADK1	YDL166C,YDR226W	Salvage pathways	phase 3	23	1.0	1.041963059630907	0.0	23.800000000000068	16.0	0.02074340867030759	10.599999999999978	6.0	0.20851887807452418	6.199999999999994	1.0	0.2704380887385993	dead (regular)
PYC2,PYC1	YBR218C,YGL062W	TCA	phase 3	23	1.0	1.0337995469046903	0.0	23.800000000000068	16.0	0.02074340867030759	10.599999999999978	6.0	0.2085188791332471	6.399999999999993	1.0	0.2704175987685208	dead (regular)
CIT1,CIT3	YNR001C,YPR001W	TCA	phase 3	23	1.0	2.8232051545547696	0.0	23.800000000000068	16.0	0.02074340867030759	10.599999999999978	6.0	0.2085188791332471	22.40000000000005	1.0	0.268786232905354	dead (regular)
SDH9,SDH1	YJL045W,YKL148C	TCA	phase 3	23	1.0	2.701021621051415	0.0	23.800000000000068	16.0	0.02074340867030759	10.599999999999978	6.0	0.2085188791332471	20.000000000000014	1.0	0.2690299405080997	dead (regular)
NDE2,NDE1	YDL085W,YMR145C	Oxidative Phosphorylation	phase 3	23	1.0	1.2866970807067626	0.0	23.800000000000068	16.0	0.02074340867030759	10.599999999999978	6.0	0.2085188791332471	6.299999999999994	1.0	0.2704278441318048	dead (regular)
COX5B,COX6,COX4,COX8,COX7,COX13,COX12,COX11,COX23,COX16,COX18,COX20,COX19	YIL111W,YHR051W,YGL187C,YLR395C,YMR256C,YGL191W,YLR038C,YPL132W,YHR116W,YJL003W,YGR062C,YDR231C,YLL018C-A	Oxidative Phosphorylation	phase 3	22	0.9565217391304348	0.830934351258352	-0.2571679178660655	23.800000000000068	16.0	0.02074340867030759	10.599999999999978	6.0	0.2085188791332471	0.1	0.0	0.2085109682378283	dead (overexpression)
SOD1,SOD2	YJR104C,YHR008C	Oxidative stress	phase 3	22	0.9565217391304348	0.5530120378384756	-0.09726942233369101	23.800000000000068	16.0	0.02074340867030759	10.599999999999978	6.0	0.2085188791332471	0.1	0.0	0.2085109682378283	dead (overexpression)
GPX1,GPX2	YKL026C,YBR244W	Oxidative stress	phase 3	23	1.0	1.1805378328652087	0.0	23.800000000000068	16.0	0.02074340867030759	10.599999999999978	6.0	0.2085188791332471	6.199999999999994	1.0	0.270438090109829	dead (regular)
TRX1,TRX2	YLR043C,YGR209C	Oxidative stress	phase 3	23	1.0	1.0531350020095804	0.0	23.800000000000068	16.0	0.02074340867030759	10.599999999999978	6.0	0.2085188791332471	6.199999999999994	1.0	0.270438090109829	dead (regular)

## Sheet: interestingCasesOverexpressions
# INTERESTING ENZYMES
# from overexpression experiment
enzyme(s)	standard name	pathway	overexpression span	rls	rls change	enzyme change	lcc	time phase 1	rls phase 1	damage phase 1	time phase 2	rls phase 2	damage phase 2	time phase 3	rls phase 3	damage phase 3	status	why
LPD1	YFL018C	Other	phase 3	22	0.9565217391304348	0.7679351972893576	-0.18735396476206478	23.800000000000068	16.0	0.02074340867030759	10.599999999999978	6.0	0.2085188791332471	0.1	0.0	0.2085109682378283	dead (overexpression)	decreased lifespan but only in specific phase
LAT1	YNL071W	Other	phase 3	22	0.9565217391304348	0.7679351972893581	-0.1873539647620652	23.800000000000068	16.0	0.02074340867030759	10.599999999999978	6.0	0.2085188791332471	0.1	0.0	0.2085109682378283	dead (overexpression)	decreased lifespan but only in specific phase
PDA1	YER178W	Other	phase 3	22	0.9565217391304348	0.7679351972893576	-0.18735396476206478	23.800000000000068	16.0	0.02074340867030759	10.599999999999978	6.0	0.2085188791332471	0.1	0.0	0.2085109682378283	dead (overexpression)	decreased lifespan but only in specific phase
PDX1	YGR193C	Other	phase 3	22	0.9565217391304348	0.7679351972893581	-0.1873539647620652	23.800000000000068	16.0	0.02074340867030759	10.599999999999978	6.0	0.2085188791332471	0.1	0.0	0.2085109682378283	dead (overexpression)	decreased lifespan but only in specific phase
PDB1	YBR221C	Other	phase 3	22	0.9565217391304348	0.7679351972893576	-0.18735396476206478	23.800000000000068	16.0	0.02074340867030759	10.599999999999978	6.0	0.2085188791332471	0.1	0.0	0.2085109682378283	dead (overexpression)	decreased lifespan but only in specific phase
SDH2	YLL041C	TCA	complete	25	1.0869565217391304	0.978400045472944	4.025773370504525	27.300000000000118	18.0	0.03374103785802397	13.999999999999966	7.0	0.21182805903799962	0.0	0.0	NaN	dead (overexpression)	increased lifespan and used less
SDH3	YKL141W	TCA	complete	25	1.0869565217391304	0.978400045472944	4.025773370504525	27.300000000000118	18.0	0.03374103785802397	13.999999999999966	7.0	0.21182805903799962	0.0	0.0	NaN	dead (overexpression)	increased lifespan and used less
SDH4	YDR178W	TCA	complete	25	1.0869565217391304	0.9784000454746228	4.025773370817405	27.300000000000118	18.0	0.03374103785802397	13.999999999999966	7.0	0.21182805903799962	0.0	0.0	NaN	dead (overexpression)	increased lifespan and used less
LSC2	YGR244C	TCA	complete	25	1.0869565217391304	0.9784878184037015	4.042199130286828	27.300000000000118	18.0	0.03374103785802397	13.999999999999966	7.0	0.21182805903799962	0.0	0.0	NaN	dead (overexpression)	increased lifespan and used less
LSC1	YOR142W	TCA	complete	25	1.0869565217391304	0.9784878184037015	4.042199130286828	27.300000000000118	18.0	0.03374103785802397	13.999999999999966	7.0	0.21182805903799962	0.0	0.0	NaN	dead (overexpression)	increased lifespan and used less
SDH9,SDH1	YJL045W,YKL148C	TCA	complete	25	1.0869565217391304	0.9662186997476868	2.574102272252713	27.300000000000118	18.0	0.03374103785802397	13.899999999999967	7.0	0.21183478892343643	0.0	0.0	NaN	dead (overexpression)	increased lifespan and used less
CIT1	YNR001C	TCA	phase 2	25	1.0869565217391304	0.9066792384233843	0.931802530005498	23.800000000000068	16.0	0.02074340867030759	17.199999999999974	9.0	0.22079861986128357	0.0	0.0	NaN	dead (overexpression)	increased lifespan and used less
KGD1	YIL125W	TCA	phase 2	25	1.0869565217391304	0.848216451309752	0.5728981993732849	23.800000000000068	16.0	0.02074340867030759	16.99999999999997	9.0	0.2207917288277005	0.0	0.0	NaN	dead (overexpression)	increased lifespan and used less
SDH2	YLL041C	TCA	phase 2	25	1.0869565217391304	0.8639788282168434	0.6392866683853857	23.800000000000068	16.0	0.02074340867030759	17.299999999999976	9.0	0.22078654458057007	0.0	0.0	NaN	dead (overexpression)	increased lifespan and used less
IDP1	YDL066W	TCA	phase 2	25	1.0869565217391304	0.8943095594901219	0.8227472732598107	23.800000000000068	16.0	0.02074340867030759	17.299999999999976	9.0	0.2207895621940871	0.0	0.0	NaN	dead (overexpression)	increased lifespan and used less
SDH3	YKL141W	TCA	phase 2	25	1.0869565217391304	0.863978828216251	0.6392866683826021	23.800000000000068	16.0	0.02074340867030759	17.299999999999976	9.0	0.22078654458057007	0.0	0.0	NaN	dead (overexpression)	increased lifespan and used less
SDH4	YDR178W	TCA	phase 2	25	1.0869565217391304	0.863978828216251	0.6392866683826021	23.800000000000068	16.0	0.02074340867030759	17.299999999999976	9.0	0.22078654458057007	0.0	0.0	NaN	dead (overexpression)	increased lifespan and used less
LSC2	YGR244C	TCA	phase 2	25	1.0869565217391304	0.864003896565075	0.6394045089735948	23.800000000000068	16.0	0.02074340867030759	17.299999999999976	9.0	0.22078654458057007	0.0	0.0	NaN	dead (overexpression)	increased lifespan and used less
LSC1	YOR142W	TCA	phase 2	25	1.0869565217391304	0.864003896565075	0.6394045089735948	23.800000000000068	16.0	0.02074340867030759	17.299999999999976	9.0	0.22078654458057007	0.0	0.0	NaN	dead (overexpression)	increased lifespan and used less
SDH1	YKL148C	TCA	phase 2	25	1.0869565217391304	0.8693781031472161	0.6657116749508997	23.800000000000068	16.0	0.02074340867030759	17.199999999999974	9.0	0.22079381199126508	0.0	0.0	NaN	dead (overexpression)	increased lifespan and used less
CIT1,CIT3	YNR001C,YPR001W	TCA	phase 2	25	1.0869565217391304	0.8971571298511796	0.8455279555432345	23.800000000000068	16.0	0.02074340867030759	17.399999999999977	9.0	0.22078917396758413	0.0	0.0	NaN	dead (overexpression)	increased lifespan and used less
SDH9,SDH1	YJL045W,YKL148C	TCA	phase 2	25	1.0869565217391304	0.8604147748724278	0.6229636529199819	23.800000000000068	16.0	0.02074340867030759	17.299999999999976	9.0	0.22078654458057007	0.0	0.0	NaN	dead (overexpression)	increased lifespan and used less
TRX2	YGR209C	Oxidative stress	complete	24	1.0434782608695652	1.5860662511894454	0.07418659713185037	25.40000000000009	17.0	0.026116141633023934	11.099999999999977	6.0	0.21447507413768002	7.099999999999991	1.0	0.278056036692248	dead (regular)	increased lifespan and used more
TRR1	YDR353W	Oxidative stress	complete	24	1.0434782608695652	1.5860655063620845	0.07418669141518008	25.40000000000009	17.0	0.026116133517124794	11.099999999999977	6.0	0.214477595137124	7.099999999999991	1.0	0.2780593000599254	dead (regular)	increased lifespan and used more
TDH3,TDH1,TDH2	YGR192C,YJL052W,YJR009C	Glycolysis	complete	24	1.0434782608695652	1.5321821261524116	0.081698085548092	22.300000000000047	16.0	0.019223997643972146	12.299999999999972	7.0	0.23725951469362877	29.60000000000015	1.0	0.3047623323499221	dead (regular)	increased lifespan and used more
TRX1,TRX2	YLR043C,YGR209C	Oxidative stress	complete	24	1.0434782608695652	1.5860662511894454	0.07418659713185037	25.40000000000009	17.0	0.026116141633023934	11.099999999999977	6.0	0.21447507413768002	7.099999999999991	1.0	0.278056036692248	dead (regular)	increased lifespan and used more
CIT1	YNR001C	TCA	complete	25	1.0869565217391304	1.0660135691517778	1.3172522385390293	27.40000000000012	18.0	0.033914303842303845	13.999999999999966	7.0	0.21292893930841286	0.0	0.0	NaN	dead (overexpression)	increased lifespan and used more
LPD1	YFL018C	Other	complete	25	1.0869565217391304	1.5640677914881354	0.1541597003965072	29.700000000000152	18.0	0.036322438514424335	16.89999999999997	7.0	0.2277624062558128	0.0	0.0	NaN	dead (overexpression)	increased lifespan and used more
LAT1	YNL071W	Other	complete	25	1.0869565217391304	1.6031678466823758	0.14416637461267257	29.900000000000155	18.0	0.03666707795786489	17.59999999999998	7.0	0.22987528342287458	0.0	0.0	NaN	dead (overexpression)	increased lifespan and used more
PDA1	YER178W	Other	complete	25	1.0869565217391304	1.568185576326721	0.1530424659867259	29.700000000000152	18.0	0.036449061898119015	16.99999999999997	7.0	0.22855699306058072	0.0	0.0	NaN	dead (overexpression)	increased lifespan and used more
PDX1	YGR193C	Other	complete	25	1.0869565217391304	1.6031678466823758	0.14416637461267257	29.900000000000155	18.0	0.03666707795786489	17.59999999999998	7.0	0.22987528342287458	0.0	0.0	NaN	dead (overexpression)	increased lifespan and used more
IDP1	YDL066W	TCA	complete	25	1.0869565217391304	1.025585871270978	3.398614837782161	27.40000000000012	18.0	0.033848945506880654	13.899999999999967	7.0	0.2125062698487064	0.0	0.0	NaN	dead (overexpression)	increased lifespan and used more
PDB1	YBR221C	Other	complete	25	1.0869565217391304	1.5671373568538713	0.15332532884363612	29.800000000000153	18.0	0.03646402010556228	16.89999999999997	7.0	0.2286397209030439	0.0	0.0	NaN	dead (overexpression)	increased lifespan and used more
CIT1,CIT3	YNR001C,YPR001W	TCA	complete	25	1.0869565217391304	1.0351018014649398	2.477266639035155	27.40000000000012	18.0	0.033914303842303845	14.099999999999966	7.0	0.21292214377592233	0.0	0.0	NaN	dead (overexpression)	increased lifespan and used more
PDC1	YLR044C	Anaerobic excretion	complete	26	1.1304347826086956	1.6701555248282147	0.19463360037527233	27.100000000000115	19.0	0.04144169613817517	12.099999999999973	6.0	0.2219485617835019	8.799999999999985	1.0	0.28753854341053037	dead (regular)	increased lifespan and used more
KGD1	YIL125W	TCA	complete	26	1.1304347826086956	2.555064894093793	0.08387738872126357	27.100000000000115	18.0	0.03360597490610154	13.699999999999967	7.0	0.21100357233072992	14.599999999999964	1.0	0.27278149647474814	dead (regular)	increased lifespan and used more
SDH1	YKL148C	TCA	complete	26	1.1304347826086956	3.813143277566109	0.04636620667310836	27.300000000000118	18.0	0.03374103785802397	13.899999999999967	7.0	0.21183478892343643	26.300000000000104	1.0	0.2726341498149481	dead (regular)	increased lifespan and used more
ATP2	YJR121W	Oxidative Phosphorylation	phase 1	24	1.0434782608695652	1.4128437521632666	0.10531408224477849	29.000000000000142	18.0	0.03553384603902829	5.799999999999995	4.0	0.1783213969282435	16.99999999999997	2.0	0.29938031092131523	dead (regular)	increased lifespan and used more
ATP6	Q0085	Oxidative Phosphorylation	phase 1	24	1.0434782608695652	1.4223407235353553	0.10294593546559931	29.200000000000145	18.0	0.035808172605238525	5.799999999999995	4.0	0.17873116206647502	17.49999999999998	2.0	0.30000745481009244	dead (regular)	increased lifespan and used more
ATP8	Q0080	Oxidative Phosphorylation	phase 1	24	1.0434782608695652	1.429205059969204	0.10129950675018796	29.400000000000148	18.0	0.03601528919082863	5.799999999999995	4.0	0.179041374481569	17.999999999999986	2.0	0.3004659890376031	dead (regular)	increased lifespan and used more
CIT1	YNR001C	TCA	phase 1	24	1.0434782608695652	1.9505198832066273	0.045741558527833306	27.40000000000012	18.0	0.033914303842303845	6.699999999999992	4.0	0.17776651125567317	16.29999999999996	2.0	0.2985337977139582	dead (regular)	increased lifespan and used more
ATP4	YPL078C	Oxidative Phosphorylation	phase 1	24	1.0434782608695652	1.4214350419778456	0.10316717059292571	29.200000000000145	18.0	0.035814793556708496	5.799999999999995	4.0	0.17874286382606672	17.49999999999998	2.0	0.30002702422242294	dead (regular)	increased lifespan and used more
PDC1	YLR044C	Anaerobic excretion	phase 1	24	1.0434782608695652	1.465762387803193	0.09334858719407135	27.100000000000115	19.0	0.04144169613817517	8.699999999999985	4.0	0.20961152841997893	6.399999999999993	1.0	0.2718325987952907	dead (regular)	increased lifespan and used more
ATP1	YBL099W	Oxidative Phosphorylation	phase 1	24	1.0434782608695652	1.4117721040150382	0.10558816502046814	28.90000000000014	18.0	0.03550374031646686	5.899999999999995	4.0	0.17978819704179821	19.1	2.0	0.3015812538879375	dead (regular)	increased lifespan and used more
ATP5	YDR298C	Oxidative Phosphorylation	phase 1	24	1.0434782608695652	1.4222130939228625	0.10297705470382355	29.200000000000145	18.0	0.035842278721465885	5.799999999999995	4.0	0.18022312851019387	20.40000000000002	2.0	0.30214991411612835	dead (regular)	increased lifespan and used more
LPD1	YFL018C	Other	phase 1	24	1.0434782608695652	1.783055955236626	0.05552382378143952	29.700000000000152	18.0	0.036322438514424335	5.899999999999995	4.0	0.1794990916475126	18.499999999999993	2.0	0.3011689833618498	dead (regular)	increased lifespan and used more
LAT1	YNL071W	Other	phase 1	24	1.0434782608695652	1.9303633885098743	0.046732557844094226	29.900000000000155	18.0	0.03666707795786489	5.899999999999995	4.0	0.18128351559129716	24.300000000000075	2.0	0.3034427728127643	dead (regular)	increased lifespan and used more
PDA1	YER178W	Other	phase 1	24	1.0434782608695652	1.8971299211416137	0.04846372843549612	29.700000000000152	18.0	0.036449061898119015	5.799999999999995	4.0	0.18100605751986448	23.20000000000006	2.0	0.3031166604067731	dead (regular)	increased lifespan and used more
PDX1	YGR193C	Other	phase 1	24	1.0434782608695652	1.9303633885098743	0.046732557844094226	29.900000000000155	18.0	0.03666707795786489	5.899999999999995	4.0	0.18128351559129716	24.300000000000075	2.0	0.3034427728127643	dead (regular)	increased lifespan and used more
KGD1	YIL125W	TCA	phase 1	24	1.0434782608695652	1.7124455500563054	0.06102678424495609	27.100000000000115	18.0	0.03360597490610154	6.5999999999999925	4.0	0.1754732130028554	13.899999999999967	2.0	0.2949768873279173	dead (regular)	increased lifespan and used more
ATP15	YPL271W	Oxidative Phosphorylation	phase 1	24	1.0434782608695652	1.429138006147386	0.10131533503614396	29.400000000000148	18.0	0.03601349707353978	5.799999999999995	4.0	0.1790386869497913	17.899999999999984	2.0	0.30047354394898707	dead (regular)	increased lifespan and used more
SDH2	YLL041C	TCA	phase 1	24	1.0434782608695652	1.747106438925228	0.05819553761591475	27.300000000000118	18.0	0.03374103785802397	6.5999999999999925	4.0	0.17567044615267413	14.199999999999966	2.0	0.29527044835238825	dead (regular)	increased lifespan and used more
IDP1	YDL066W	TCA	phase 1	24	1.0434782608695652	1.7509986143552363	0.057893929547251054	27.40000000000012	18.0	0.033848945506880654	6.499999999999993	4.0	0.1758334023502085	14.499999999999964	2.0	0.2955100354064611	dead (regular)	increased lifespan and used more
ATP7	YKL016C	Oxidative Phosphorylation	phase 1	24	1.0434782608695652	1.42302652236094	0.10277904237991999	29.300000000000146	18.0	0.0358680360355387	5.799999999999995	4.0	0.17882078493153897	17.69999999999998	2.0	0.3001314990376208	dead (regular)	increased lifespan and used more
NDI1	YML120C	Oxidative Phosphorylation	phase 1	24	1.0434782608695652	2.0329113310186426	0.042092926627775064	29.60000000000015	18.0	0.03625886026159522	5.799999999999995	4.0	0.180760321918564	22.100000000000044	2.0	0.30284115899582664	dead (regular)	increased lifespan and used more
PDB1	YBR221C	Other	phase 1	24	1.0434782608695652	1.8046500287274254	0.054033752957577334	29.800000000000153	18.0	0.03646402010556228	5.799999999999995	4.0	0.17971471730616068	19.200000000000003	2.0	0.3014463809767046	dead (regular)	increased lifespan and used more
SDH3	YKL141W	TCA	phase 1	24	1.0434782608695652	1.747106438925228	0.05819553761591475	27.300000000000118	18.0	0.03374103785802397	6.5999999999999925	4.0	0.17567044615267413	14.199999999999966	2.0	0.29527044835238825	dead (regular)	increased lifespan and used more
SDH4	YDR178W	TCA	phase 1	24	1.0434782608695652	1.747106438925228	0.05819553761591475	27.300000000000118	18.0	0.03374103785802397	6.5999999999999925	4.0	0.17567044615267413	14.199999999999966	2.0	0.29527044835238825	dead (regular)	increased lifespan and used more
ATP3	YBR039W	Oxidative Phosphorylation	phase 1	24	1.0434782608695652	1.4185924682837607	0.1038677572193956	29.100000000000144	18.0	0.03578512757083609	5.799999999999995	4.0	0.18014952583954838	20.200000000000017	2.0	0.3020513235399618	dead (regular)	increased lifespan and used more
LSC2	YGR244C	TCA	phase 1	24	1.0434782608695652	1.7473898248402842	0.058173471760679156	27.300000000000118	18.0	0.03374103785802397	6.5999999999999925	4.0	0.17567044615267413	14.199999999999966	2.0	0.29527044835238825	dead (regular)	increased lifespan and used more
LSC1	YOR142W	TCA	phase 1	24	1.0434782608695652	1.7473898248402842	0.058173471760679156	27.300000000000118	18.0	0.03374103785802397	6.5999999999999925	4.0	0.17567044615267413	14.199999999999966	2.0	0.29527044835238825	dead (regular)	increased lifespan and used more
OLI1	Q0130	Oxidative Phosphorylation	phase 1	24	1.0434782608695652	1.4290826773237937	0.10132839932094417	29.400000000000148	18.0	0.03601116969620026	5.799999999999995	4.0	0.17903519031877926	17.799999999999983	2.0	0.30047974619224643	dead (regular)	increased lifespan and used more
TIM11	YDR322C-A	Oxidative Phosphorylation	phase 1	24	1.0434782608695652	1.4256994628940916	0.10213369914535698	29.300000000000146	18.0	0.0359677039745146	5.799999999999995	4.0	0.18038471102037043	21.00000000000003	2.0	0.3023466885565076	dead (regular)	increased lifespan and used more
ATP18	YML081C-A	Oxidative Phosphorylation	phase 1	24	1.0434782608695652	1.429138006147386	0.10131533503614396	29.400000000000148	18.0	0.03601349707353978	5.799999999999995	4.0	0.1790386869497913	17.899999999999984	2.0	0.30047354394898707	dead (regular)	increased lifespan and used more
ATP19	YOL077W-A	Oxidative Phosphorylation	phase 1	24	1.0434782608695652	1.429082677323794	0.10132839932094416	29.400000000000148	18.0	0.03601116969620026	5.799999999999995	4.0	0.17903519031877926	17.799999999999983	2.0	0.30047974619224643	dead (regular)	increased lifespan and used more
SDH1	YKL148C	TCA	phase 1	24	1.0434782608695652	1.7487650756822557	0.058066625009117766	27.300000000000118	18.0	0.03374103785802397	6.5999999999999925	4.0	0.17567044615267413	14.099999999999966	2.0	0.29528218493138325	dead (regular)	increased lifespan and used more
ATP17	YDR377W	Oxidative Phosphorylation	phase 1	24	1.0434782608695652	1.4257501026025363	0.10212155112539063	29.300000000000146	18.0	0.0359359351746156	5.799999999999995	4.0	0.1803437678864125	20.800000000000026	2.0	0.30230267589578397	dead (regular)	increased lifespan and used more
ATP16	YDL004W	Oxidative Phosphorylation	phase 1	24	1.0434782608695652	1.4257125045473	0.10213057029132777	29.300000000000146	18.0	0.035932009687077215	5.799999999999995	4.0	0.17891658097818577	17.799999999999983	2.0	0.3002814258190508	dead (regular)	increased lifespan and used more
ATP20	YPR020W	Oxidative Phosphorylation	phase 1	24	1.0434782608695652	1.4257245244357155	0.10212768674107812	29.300000000000146	18.0	0.0359359351746156	5.799999999999995	4.0	0.1803437678864125	20.700000000000024	2.0	0.3023148344210899	dead (regular)	increased lifespan and used more
ATP14	YLR295C	Oxidative Phosphorylation	phase 1	24	1.0434782608695652	1.4227732889957536	0.10284060512158305	29.300000000000146	18.0	0.035932009687077215	5.899999999999995	4.0	0.17891452358269783	17.799999999999983	2.0	0.3002744281973256	dead (regular)	increased lifespan and used more
CIT1,CIT3	YNR001C,YPR001W	TCA	phase 1	24	1.0434782608695652	1.9212339284178435	0.04719567910860183	27.40000000000012	18.0	0.033914303842303845	6.699999999999992	4.0	0.17776651125567317	16.29999999999996	2.0	0.2985337977139582	dead (regular)	increased lifespan and used more
SDH9,SDH1	YJL045W,YKL148C	TCA	phase 1	24	1.0434782608695652	1.7358048259639127	0.059089393457848284	27.300000000000118	18.0	0.03374103785802397	6.5999999999999925	4.0	0.17567044615267413	14.099999999999966	2.0	0.29528218493138325	dead (regular)	increased lifespan and used more
TRX2	YGR209C	Oxidative stress	phase 2	24	1.0434782608695652	1.2806009660255675	0.1549469393687105	23.800000000000068	16.0	0.02074340867030759	8.799999999999985	6.0	0.17809248355760463	16.79999999999997	2.0	0.29902129439725555	dead (regular)	increased lifespan and used more
TRR1	YDR353W	Oxidative stress	phase 2	24	1.0434782608695652	1.2805966448088169	0.1549493255672708	23.800000000000068	16.0	0.02074340867030759	8.799999999999985	6.0	0.17809602905163952	16.79999999999997	2.0	0.2990272261873617	dead (regular)	increased lifespan and used more
TRX1,TRX2	YLR043C,YGR209C	Oxidative stress	phase 2	24	1.0434782608695652	1.2806009660255675	0.1549469393687105	23.800000000000068	16.0	0.02074340867030759	8.799999999999985	6.0	0.17809248355760463	16.79999999999997	2.0	0.29902129439725555	dead (regular)	increased lifespan and used more
PDC1	YLR044C	Anaerobic excretion	phase 2	25	1.0869565217391304	1.2434791741593512	0.35714151750087453	23.800000000000068	16.0	0.02074340867030759	9.199999999999983	8.0	0.21602399333613484	7.39999999999999	1.0	0.2800286039100164	dead (regular)	increased lifespan and used more
LPD1	YFL018C	Other	phase 2	25	1.0869565217391304	1.159570289205493	0.5449418069747853	23.800000000000068	16.0	0.02074340867030759	19.1	9.0	0.22081393077935826	0.0	0.0	NaN	dead (overexpression)	increased lifespan and used more
LAT1	YNL071W	Other	phase 2	25	1.0869565217391304	1.1700627144668172	0.5113203209284151	23.800000000000068	16.0	0.02074340867030759	19.400000000000006	9.0	0.22081664374418947	0.0	0.0	NaN	dead (overexpression)	increased lifespan and used more
PDA1	YER178W	Other	phase 2	25	1.0869565217391304	1.15847891096777	0.5486945941773596	23.800000000000068	16.0	0.02074340867030759	19.1	9.0	0.22082265166223114	0.0	0.0	NaN	dead (overexpression)	increased lifespan and used more
PDX1	YGR193C	Other	phase 2	25	1.0869565217391304	1.1700627144668172	0.5113203209284151	23.800000000000068	16.0	0.02074340867030759	19.400000000000006	9.0	0.22081664374418947	0.0	0.0	NaN	dead (overexpression)	increased lifespan and used more
PDB1	YBR221C	Other	phase 2	25	1.0869565217391304	1.1585418757700987	0.5484766804779445	23.800000000000068	16.0	0.02074340867030759	19.1	9.0	0.22082925555366217	0.0	0.0	NaN	dead (overexpression)	increased lifespan and used more
ATP2	YJR121W	Oxidative Phosphorylation	phase 1	24	1.0434782608695652	1.4128437521632666	0.10531408224477849	29.000000000000142	18.0	0.03553384603902829	5.799999999999995	4.0	0.1783213969282435	16.99999999999997	2.0	0.29938031092131523	dead (regular)	increased lifespan but only in specific phase
ATP6	Q0085	Oxidative Phosphorylation	phase 1	24	1.0434782608695652	1.4223407235353553	0.10294593546559931	29.200000000000145	18.0	0.035808172605238525	5.799999999999995	4.0	0.17873116206647502	17.49999999999998	2.0	0.30000745481009244	dead (regular)	increased lifespan but only in specific phase
ATP8	Q0080	Oxidative Phosphorylation	phase 1	24	1.0434782608695652	1.429205059969204	0.10129950675018796	29.400000000000148	18.0	0.03601528919082863	5.799999999999995	4.0	0.179041374481569	17.999999999999986	2.0	0.3004659890376031	dead (regular)	increased lifespan but only in specific phase
ATP4	YPL078C	Oxidative Phosphorylation	phase 1	24	1.0434782608695652	1.4214350419778456	0.10316717059292571	29.200000000000145	18.0	0.035814793556708496	5.799999999999995	4.0	0.17874286382606672	17.49999999999998	2.0	0.30002702422242294	dead (regular)	increased lifespan but only in specific phase
ATP1	YBL099W	Oxidative Phosphorylation	phase 1	24	1.0434782608695652	1.4117721040150382	0.10558816502046814	28.90000000000014	18.0	0.03550374031646686	5.899999999999995	4.0	0.17978819704179821	19.1	2.0	0.3015812538879375	dead (regular)	increased lifespan but only in specific phase
ATP5	YDR298C	Oxidative Phosphorylation	phase 1	24	1.0434782608695652	1.4222130939228625	0.10297705470382355	29.200000000000145	18.0	0.035842278721465885	5.799999999999995	4.0	0.18022312851019387	20.40000000000002	2.0	0.30214991411612835	dead (regular)	increased lifespan but only in specific phase
ATP15	YPL271W	Oxidative Phosphorylation	phase 1	24	1.0434782608695652	1.429138006147386	0.10131533503614396	29.400000000000148	18.0	0.03601349707353978	5.799999999999995	4.0	0.1790386869497913	17.899999999999984	2.0	0.30047354394898707	dead (regular)	increased lifespan but only in specific phase
ATP7	YKL016C	Oxidative Phosphorylation	phase 1	24	1.0434782608695652	1.42302652236094	0.10277904237991999	29.300000000000146	18.0	0.0358680360355387	5.799999999999995	4.0	0.17882078493153897	17.69999999999998	2.0	0.3001314990376208	dead (regular)	increased lifespan but only in specific phase
NDI1	YML120C	Oxidative Phosphorylation	phase 1	24	1.0434782608695652	2.0329113310186426	0.042092926627775064	29.60000000000015	18.0	0.03625886026159522	5.799999999999995	4.0	0.180760321918564	22.100000000000044	2.0	0.30284115899582664	dead (regular)	increased lifespan but only in specific phase
ATP3	YBR039W	Oxidative Phosphorylation	phase 1	24	1.0434782608695652	1.4185924682837607	0.1038677572193956	29.100000000000144	18.0	0.03578512757083609	5.799999999999995	4.0	0.18014952583954838	20.200000000000017	2.0	0.3020513235399618	dead (regular)	increased lifespan but only in specific phase
OLI1	Q0130	Oxidative Phosphorylation	phase 1	24	1.0434782608695652	1.4290826773237937	0.10132839932094417	29.400000000000148	18.0	0.03601116969620026	5.799999999999995	4.0	0.17903519031877926	17.799999999999983	2.0	0.30047974619224643	dead (regular)	increased lifespan but only in specific phase
TIM11	YDR322C-A	Oxidative Phosphorylation	phase 1	24	1.0434782608695652	1.4256994628940916	0.10213369914535698	29.300000000000146	18.0	0.0359677039745146	5.799999999999995	4.0	0.18038471102037043	21.00000000000003	2.0	0.3023466885565076	dead (regular)	increased lifespan but only in specific phase
ATP18	YML081C-A	Oxidative Phosphorylation	phase 1	24	1.0434782608695652	1.429138006147386	0.10131533503614396	29.400000000000148	18.0	0.03601349707353978	5.799999999999995	4.0	0.1790386869497913	17.899999999999984	2.0	0.30047354394898707	dead (regular)	increased lifespan but only in specific phase
ATP19	YOL077W-A	Oxidative Phosphorylation	phase 1	24	1.0434782608695652	1.429082677323794	0.10132839932094416	29.400000000000148	18.0	0.03601116969620026	5.799999999999995	4.0	0.17903519031877926	17.799999999999983	2.0	0.30047974619224643	dead (regular)	increased lifespan but only in specific phase
ATP17	YDR377W	Oxidative Phosphorylation	phase 1	24	1.0434782608695652	1.4257501026025363	0.10212155112539063	29.300000000000146	18.0	0.0359359351746156	5.799999999999995	4.0	0.1803437678864125	20.800000000000026	2.0	0.30230267589578397	dead (regular)	increased lifespan but only in specific phase
ATP16	YDL004W	Oxidative Phosphorylation	phase 1	24	1.0434782608695652	1.4257125045473	0.10213057029132777	29.300000000000146	18.0	0.035932009687077215	5.799999999999995	4.0	0.17891658097818577	17.799999999999983	2.0	0.3002814258190508	dead (regular)	increased lifespan but only in specific phase
ATP20	YPR020W	Oxidative Phosphorylation	phase 1	24	1.0434782608695652	1.4257245244357155	0.10212768674107812	29.300000000000146	18.0	0.0359359351746156	5.799999999999995	4.0	0.1803437678864125	20.700000000000024	2.0	0.3023148344210899	dead (regular)	increased lifespan but only in specific phase
ATP14	YLR295C	Oxidative Phosphorylation	phase 1	24	1.0434782608695652	1.4227732889957536	0.10284060512158305	29.300000000000146	18.0	0.035932009687077215	5.899999999999995	4.0	0.17891452358269783	17.799999999999983	2.0	0.3002744281973256	dead (regular)	increased lifespan but only in specific phase

## Sheet: enzymeDeletions
# DELETION LCC
# FBA model ../../ModelFiles/ecFBA/Modified/reducedEcYeast_modified_withDamage.mat with objective maxGrowth
# Boolean model ../../ModelFiles/Boolean/Modified/rules.txt, ../../ModelFiles/Boolean/Modified/species.txt
# TF layer ../../ModelFiles/Boolean/Modified/TFtargets.txt
# non-metabolic damage formation f0 = 0.0001
# damage repair r0 = 0.0005
enzyme(s)	standard name	pathway	deletion span	rls	rls change	enzyme change	lcc	time phase 1	rls phase 1	damage phase 1	time phase 2	rls phase 2	damage phase 2	time phase 3	rls phase 3	damage phase 3	status
wildtype	wildtype			23	0.0	0.0	0.0	23.800000000000068	16.0	0.02074340867030759	10.599999999999978	6.0	0.2085188791332471	6.199999999999994	1.0	0.270438090109829	dead (regular)
QCR6	YFR033C	Oxidative Phosphorylation	complete	0	0.0	0.0	-1.0	21.10000000000003	0.0	0.0009871891965550338	0.0	0.0	NaN	0.0	0.0	NaN	dead (regular)
QCR7	YDR529C	Oxidative Phosphorylation	complete	0	0.0	0.0	-1.0	21.10000000000003	0.0	0.0009871891965550338	0.0	0.0	NaN	0.0	0.0	NaN	dead (regular)
COB	Q0105	Oxidative Phosphorylation	complete	0	0.0	0.0	-1.0	21.10000000000003	0.0	0.0009871891965550338	0.0	0.0	NaN	0.0	0.0	NaN	dead (regular)
ADH1	YOL086C	Anaerobic excretion	complete	23	1.0	0.0	0.0	23.400000000000063	16.0	0.020349778111859573	9.799999999999981	6.0	0.19582784419823135	4.5	1.0	0.2541585058619665	dead (regular)
TDH2	YJR009C	Glycolysis	complete	23	1.0	0.0	0.0	23.800000000000068	16.0	0.020743387351876554	10.599999999999978	6.0	0.2085145231086749	6.199999999999994	1.0	0.2704324483044863	dead (regular)
TDH3	YGR192C	Glycolysis	complete	23	1.0	0.0	0.0	23.800000000000068	16.0	0.020743437675736394	10.599999999999978	6.0	0.20851865139368525	6.199999999999994	1.0	0.27043779514770117	dead (regular)
TDH1	YJL052W	Glycolysis	complete	23	1.0	0.0	0.0	23.800000000000068	16.0	0.02074340796464978	10.599999999999978	6.0	0.2085190206153218	6.199999999999994	1.0	0.2704382733535897	dead (regular)
COX1	Q0045	Oxidative Phosphorylation	complete	0	0.0	0.0	-1.0	21.10000000000003	0.0	0.0009871891965550338	0.0	0.0	NaN	0.0	0.0	NaN	dead (regular)
COX2	Q0250	Oxidative Phosphorylation	complete	0	0.0	0.0	-1.0	21.10000000000003	0.0	0.0009871891965550338	0.0	0.0	NaN	0.0	0.0	NaN	dead (regular)
COX3	Q0275	Oxidative Phosphorylation	complete	0	0.0	0.0	-1.0	21.10000000000003	0.0	0.0009871891965550338	0.0	0.0	NaN	0.0	0.0	NaN	dead (regular)
COX5B	YIL111W	Oxidative Phosphorylation	complete	18	0.782608695652174	0.0	-0.21739130434782608	21.20000000000003	9.0	0.004684453663830325	11.999999999999973	8.0	0.07574954079710877	13.499999999999968	1.0	0.09848402136482831	dead (regular)
COX6	YHR051W	Oxidative Phosphorylation	complete	18	0.782608695652174	0.0	-0.21739130434782608	21.20000000000003	9.0	0.004684453663830325	11.999999999999973	8.0	0.07574954079710877	13.499999999999968	1.0	0.09848402136482831	dead (regular)
CDC19	YAL038W	Glycolysis	complete	23	1.0	0.0	0.0	23.90000000000007	16.0	0.020757887368292635	10.29999999999998	6.0	0.2011198971374943	5.1999999999999975	1.0	0.2609518706180242	dead (regular)
PGK1	YCR012W	Glycolysis	complete	0	0.0	0.0	-1.0	0.0	0.0	NaN	0.0	0.0	NaN	99.9999999999986	0.0	0.004486376427383074	alive
ATP2	YJR121W	Oxidative Phosphorylation	complete	23	1.0	0.0	0.0	23.30000000000006	15.0	0.015632653621208362	12.299999999999972	7.0	0.21670213872563077	8.399999999999986	1.0	0.28079757618217815	dead (regular)
ATP6	Q0085	Oxidative Phosphorylation	complete	23	1.0	0.0	0.0	23.30000000000006	15.0	0.015632653621208362	12.299999999999972	7.0	0.21670213873466368	8.399999999999986	1.0	0.2807975761938618	dead (regular)
ATP8	Q0080	Oxidative Phosphorylation	complete	23	1.0	0.0	0.0	23.30000000000006	15.0	0.015632653621208362	12.299999999999972	7.0	0.21670213873466368	8.399999999999986	1.0	0.2807975761938618	dead (regular)
CIT1	YNR001C	TCA	complete	23	1.0	0.0	0.0	23.800000000000068	16.0	0.020743923540668268	10.599999999999978	6.0	0.20853138668667176	6.199999999999994	1.0	0.27045428955511824	dead (regular)
ENO1	YGR254W	Glycolysis	complete	23	1.0	0.0	0.0	23.10000000000006	16.0	0.019964205938032522	9.599999999999982	6.0	0.19248514948262763	4.200000000000001	1.0	0.24985175064728415	dead (regular)
ENO2	YHR174W	Glycolysis	complete	23	1.0	0.0	0.0	23.10000000000006	16.0	0.019964205997605258	9.599999999999982	6.0	0.19248515585614823	4.200000000000001	1.0	0.24985175891200728	dead (regular)
TPI1	YDR050C	Glycolysis	complete	22	0.9565217391304348	0.0	-0.043478260869565216	0.0	0.0	NaN	0.0	0.0	NaN	99.9999999999986	22.0	0.21613633466442692	alive
GPM1	YKL152C	Glycolysis	complete	0	0.0	0.0	-1.0	0.0	0.0	NaN	0.0	0.0	NaN	99.9999999999986	0.0	0.004486376427383074	alive
COX4	YGL187C	Oxidative Phosphorylation	complete	18	0.782608695652174	0.0	-0.21739130434782608	21.20000000000003	9.0	0.004684453663830325	11.999999999999973	8.0	0.07574954079710877	13.499999999999968	1.0	0.09848402136482831	dead (regular)
COX8	YLR395C	Oxidative Phosphorylation	complete	18	0.782608695652174	0.0	-0.21739130434782608	21.20000000000003	9.0	0.004684453663830325	11.999999999999973	8.0	0.07574954079710877	13.499999999999968	1.0	0.09848402136482831	dead (regular)
GAL1	YBR020W	Galactose metabolism	complete	23	1.0	NaN	NaN	23.800000000000068	16.0	0.02074340867030759	10.599999999999978	6.0	0.20851888696227358	6.199999999999994	1.0	0.27043810024977266	dead (regular)
GAL10	YBR019C	Galactose metabolism	complete	23	1.0	0.0	0.0	23.800000000000068	16.0	0.02074340867030759	10.19999999999998	6.0	0.20011624498580044	4.999999999999998	1.0	0.25967038658448954	dead (regular)
HXK1	YFR053C	Glycolysis	complete	23	1.0	0.0	0.0	23.90000000000007	16.0	0.02075817680037027	10.29999999999998	6.0	0.20112723341205935	5.1999999999999975	1.0	0.2609613780653999	dead (regular)
HXK2	YGL253W	Glycolysis	complete	23	1.0	0.0	0.0	23.800000000000068	16.0	0.02074340867030759	10.599999999999978	6.0	0.20851880766087735	6.199999999999994	1.0	0.27043799754074677	dead (regular)
ATP4	YPL078C	Oxidative Phosphorylation	complete	23	1.0	0.0	0.0	23.30000000000006	15.0	0.015632653621208362	12.299999999999972	7.0	0.21670213873466368	8.399999999999986	1.0	0.2807975761938618	dead (regular)
PDC1	YLR044C	Anaerobic excretion	complete	23	1.0	0.0	0.0	23.90000000000007	16.0	0.020750135203664404	10.19999999999998	6.0	0.20102335187908832	5.299999999999997	1.0	0.26081708344433946	dead (regular)
CYT1	YOR065W	Oxidative Phosphorylation	complete	0	0.0	0.0	-1.0	21.10000000000003	0.0	0.0009871891965550338	0.0	0.0	NaN	0.0	0.0	NaN	dead (regular)
ADK1	YDR226W	Salvage pathways	complete	23	1.0	NaN	NaN	23.800000000000068	16.0	0.020743408513869157	10.599999999999978	6.0	0.2085188863185588	6.199999999999994	1.0	0.27043809941605035	dead (regular)
ATP1	YBL099W	Oxidative Phosphorylation	complete	23	1.0	0.0	0.0	23.30000000000006	15.0	0.015632653621208362	12.299999999999972	7.0	0.21670213872563077	8.399999999999986	1.0	0.28079757618217815	dead (regular)
COX9	YDL067C	Oxidative Phosphorylation	complete	0	0.0	0.0	-1.0	21.10000000000003	0.0	0.0009871891965550338	0.0	0.0	NaN	0.0	0.0	NaN	dead (regular)
COR1	YBL045C	Oxidative Phosphorylation	complete	0	0.0	0.0	-1.0	21.10000000000003	0.0	0.0009871891965550338	0.0	0.0	NaN	0.0	0.0	NaN	dead (regular)
QCR2	YPR191W	Oxidative Phosphorylation	complete	0	0.0	0.0	-1.0	21.10000000000003	0.0	0.0009871891965550338	0.0	0.0	NaN	0.0	0.0	NaN	dead (regular)
RIP1	YEL024W	Oxidative Phosphorylation	complete	0	0.0	0.0	-1.0	21.10000000000003	0.0	0.0009871891965550338	0.0	0.0	NaN	0.0	0.0	NaN	dead (regular)
FUM1	YPL262W	TCA	complete	0	0.0	0.0	-1.0	99.9999999999986	0.0	0.004486376427383074	0.0	0.0	NaN	0.0	0.0	NaN	alive
GAL7	YBR018C	Galactose metabolism	complete	23	1.0	0.0	0.0	23.800000000000068	16.0	0.02074340867030759	10.19999999999998	6.0	0.20011624426087368	4.999999999999998	1.0	0.25967038564490796	dead (regular)
QCR8	YJL166W	Oxidative Phosphorylation	complete	0	0.0	0.0	-1.0	21.10000000000003	0.0	0.0009871891965550338	0.0	0.0	NaN	0.0	0.0	NaN	dead (regular)
FBP1	YLR377C	Glycolysis	complete	23	1.0	0.0	0.0	23.800000000000068	16.0	0.02074340849539503	10.599999999999978	6.0	0.2085188768975264	5.899999999999995	1.0	0.27046882883654544	dead (regular)
ATP5	YDR298C	Oxidative Phosphorylation	complete	23	1.0	0.0	0.0	23.30000000000006	15.0	0.015632653621208362	12.299999999999972	7.0	0.21670213873466368	8.399999999999986	1.0	0.2807975761938618	dead (regular)
LPD1	YFL018C	Other	complete	23	1.0	0.0	0.0	22.700000000000053	15.0	0.015633763782564817	9.799999999999981	6.0	0.1624107125060854	13.699999999999967	2.0	0.27309650406342223	dead (regular)
ERR1	YOR393W	Glycolysis	complete	23	1.0	0.0	0.0	23.10000000000006	16.0	0.019964208487999374	9.599999999999982	6.0	0.19248518208741475	4.200000000000001	1.0	0.24985179292682858	dead (regular)
ERR2	YPL281C	Glycolysis	complete	23	1.0	0.0	0.0	23.800000000000068	16.0	0.020743411444085764	10.19999999999998	6.0	0.20011401759398859	4.899999999999999	1.0	0.2596770999869314	dead (regular)
COX7	YMR256C	Oxidative Phosphorylation	complete	18	0.782608695652174	0.0	-0.21739130434782608	21.20000000000003	9.0	0.004684453663830325	11.999999999999973	8.0	0.07574954079710877	13.499999999999968	1.0	0.09848402136482831	dead (regular)
PCK1	YKR097W	Other	complete	23	1.0	0.0	0.0	23.800000000000068	16.0	0.02074340858442409	10.499999999999979	6.0	0.20659328237589628	5.599999999999996	1.0	0.26800469999698623	dead (regular)
PYC1	YGL062W	TCA	complete	23	1.0	0.0	0.0	23.800000000000068	16.0	0.020743431237765494	10.599999999999978	6.0	0.20851910305470991	6.199999999999994	1.0	0.27043838012685806	dead (regular)
ZWF1	YNL241C	Pentose phosphate	complete	0	0.0	0.0	-1.0	99.9999999999986	0.0	0.004486376427383074	0.0	0.0	NaN	0.0	0.0	NaN	alive
LAT1	YNL071W	Other	complete	23	1.0	0.0	0.0	22.700000000000053	15.0	0.015633763782564817	9.799999999999981	6.0	0.1624107125060854	13.699999999999967	2.0	0.27309650406342223	dead (regular)
PGI1	YBR196C	Glycolysis	complete	7	0.30434782608695654	0.0	-0.6956521739130435	0.0	0.0	NaN	0.0	0.0	NaN	99.9999999999986	7.0	0.012695712647073646	alive
FBA1	YKL060C	Glycolysis	complete	1	0.043478260869565216	0.0	-0.9565217391304348	0.0	0.0	NaN	0.0	0.0	NaN	99.9999999999986	1.0	0.0053813682064722534	alive
TAL1	YLR354C	Pentose phosphate	complete	0	0.0	0.0	-1.0	99.9999999999986	0.0	0.004486376427383074	0.0	0.0	NaN	0.0	0.0	NaN	alive
PDA1	YER178W	Other	complete	23	1.0	0.0	0.0	22.700000000000053	15.0	0.015633763782564817	9.799999999999981	6.0	0.1624107125060854	13.699999999999967	2.0	0.27309650406342223	dead (regular)
PDX1	YGR193C	Other	complete	23	1.0	0.0	0.0	22.700000000000053	15.0	0.015633763782564817	9.799999999999981	6.0	0.1624107125060854	13.699999999999967	2.0	0.27309650406342223	dead (regular)
PDC5	YLR134W	Anaerobic excretion	complete	23	1.0	0.0	0.0	23.800000000000068	16.0	0.020743391132311897	8.099999999999987	5.0	0.16052099551527904	8.599999999999985	2.0	0.2704418885185528	dead (regular)
PFK1	YGR240C	Glycolysis	complete	23	1.0	NaN	NaN	23.800000000000068	16.0	0.02074340863540538	10.599999999999978	6.0	0.20851887964118057	6.199999999999994	1.0	0.27043809076769104	dead (regular)
PFK2	YMR205C	Glycolysis	complete	1	0.043478260869565216	0.0	-0.9565217391304348	0.0	0.0	NaN	0.0	0.0	NaN	99.9999999999986	1.0	0.0053935479972994395	alive
MDH1	YKL085W	TCA	complete	0	0.0	0.0	-1.0	99.9999999999986	0.0	0.004486376427383074	0.0	0.0	NaN	0.0	0.0	NaN	alive
GLK1	YCL040W	Glycolysis	complete	23	1.0	0.0	0.0	23.800000000000068	16.0	0.020743400091528856	10.599999999999978	6.0	0.20851214096874715	6.199999999999994	1.0	0.2704293630212081	dead (regular)
ACO1	YLR304C	TCA	complete	0	0.0	0.0	-1.0	99.9999999999986	0.0	0.004486376427383074	0.0	0.0	NaN	0.0	0.0	NaN	alive
COX11	YPL132W	Oxidative Phosphorylation	complete	23	1.0	0.0	0.0	23.10000000000006	16.0	0.020002879345176434	10.09999999999998	6.0	0.20410710312730557	5.4999999999999964	1.0	0.26479341568873155	dead (regular)
KGD1	YIL125W	TCA	complete	0	0.0	0.0	-1.0	99.9999999999986	0.0	0.004486376427383074	0.0	0.0	NaN	0.0	0.0	NaN	alive
ATP15	YPL271W	Oxidative Phosphorylation	complete	23	1.0	0.0	0.0	23.30000000000006	15.0	0.015632653621208362	12.299999999999972	7.0	0.2166991075651535	8.399999999999986	1.0	0.2807936554837577	dead (regular)
SDH2	YLL041C	TCA	complete	0	0.0	0.0	-1.0	99.9999999999986	0.0	0.004486376427383074	0.0	0.0	NaN	0.0	0.0	NaN	alive
DAL7	YIR031C	Anaplerotic reactions	complete	23	1.0	NaN	NaN	23.800000000000068	16.0	0.020743408484330556	10.599999999999978	6.0	0.20851887955384713	6.199999999999994	1.0	0.27043809065457847	dead (regular)
IDP1	YDL066W	TCA	complete	0	0.0	0.0	-1.0	99.9999999999986	0.0	0.004486376427383074	0.0	0.0	NaN	0.0	0.0	NaN	alive
QCR9	YGR183C	Oxidative Phosphorylation	complete	0	0.0	0.0	-1.0	21.10000000000003	0.0	0.0009871891965550338	0.0	0.0	NaN	0.0	0.0	NaN	dead (regular)
TKL1	YPR074C	Pentose phosphate	complete	23	1.0	0.0	0.0	23.20000000000006	16.0	0.020091764966011817	9.599999999999982	6.0	0.1919976658181206	4.300000000000001	1.0	0.24921064396156123	dead (regular)
PDC6	YGR087C	Anaerobic excretion	complete	23	1.0	0.0	0.0	23.800000000000068	16.0	0.02074340492262826	8.099999999999987	5.0	0.16051891946919136	8.599999999999985	2.0	0.2704383980579889	dead (regular)
ICL1	YER065C	Anaplerotic reactions	complete	23	1.0	0.0	0.0	23.800000000000068	16.0	0.02074339575701077	10.599999999999978	6.0	0.20848727110917104	6.199999999999994	1.0	0.27039715225097394	dead (regular)
ATP7	YKL016C	Oxidative Phosphorylation	complete	23	1.0	0.0	0.0	23.30000000000006	15.0	0.015632653621208362	12.299999999999972	7.0	0.2166991075651535	8.399999999999986	1.0	0.2807936554837577	dead (regular)
MLS1	YNL117W	Anaplerotic reactions	complete	23	1.0	0.0	0.0	23.800000000000068	16.0	0.020743408596634177	10.599999999999978	6.0	0.20851887865850405	6.199999999999994	1.0	0.27043808949495485	dead (regular)
PYC2	YBR218C	TCA	complete	23	1.0	0.0	0.0	23.800000000000068	16.0	0.020743408590613382	10.599999999999978	6.0	0.20852072087909934	6.199999999999994	1.0	0.27044047548929967	dead (regular)
NDI1	YML120C	Oxidative Phosphorylation	complete	0	0.0	0.0	-1.0	99.9999999999986	0.0	0.004486376427383074	0.0	0.0	NaN	0.0	0.0	NaN	alive
PDB1	YBR221C	Other	complete	23	1.0	0.0	0.0	22.700000000000053	15.0	0.015633763782564817	9.799999999999981	6.0	0.1624107125060854	13.699999999999967	2.0	0.27309650406342223	dead (regular)
COX13	YGL191W	Oxidative Phosphorylation	complete	18	0.782608695652174	0.0	-0.21739130434782608	21.20000000000003	9.0	0.004684453663830325	11.999999999999973	8.0	0.07574954079710877	13.499999999999968	1.0	0.09848402136482831	dead (regular)
TKL2	YBR117C	Pentose phosphate	complete	23	1.0	0.0	0.0	23.90000000000007	16.0	0.020791651910248173	10.499999999999979	6.0	0.2101073816870106	6.199999999999994	1.0	0.2724954757021873	dead (regular)
PGM1	YKL127W	Galactose metabolism	complete	23	1.0	NaN	NaN	23.800000000000068	16.0	0.020743408402862637	10.599999999999978	6.0	0.2085188759888106	6.199999999999994	1.0	0.2704380860372397	dead (regular)
SDH3	YKL141W	TCA	complete	0	0.0	0.0	-1.0	99.9999999999986	0.0	0.004486376427383074	0.0	0.0	NaN	0.0	0.0	NaN	alive
PGM2	YMR105C	Galactose metabolism	complete	23	1.0	0.0	0.0	23.800000000000068	16.0	0.020743408559613572	10.19999999999998	6.0	0.20011391744873325	4.999999999999998	1.0	0.2596673698500943	dead (regular)
SDH4	YDR178W	TCA	complete	0	0.0	0.0	-1.0	99.9999999999986	0.0	0.004486376427383074	0.0	0.0	NaN	0.0	0.0	NaN	alive
QCR10	YHR001W-A	Oxidative Phosphorylation	complete	0	0.0	0.0	-1.0	21.10000000000003	0.0	0.0009871891965550338	0.0	0.0	NaN	0.0	0.0	NaN	dead (regular)
ATP3	YBR039W	Oxidative Phosphorylation	complete	23	1.0	0.0	0.0	23.30000000000006	15.0	0.015632653621208362	12.299999999999972	7.0	0.2166991075651535	8.399999999999986	1.0	0.2807936554837577	dead (regular)
ADH5	YBR145W	Anaerobic excretion	complete	23	1.0	NaN	NaN	23.800000000000068	16.0	0.02074340855581529	10.599999999999978	6.0	0.20851887809419897	6.199999999999994	1.0	0.270438088764082	dead (regular)
GND1	YHR183W	Pentose phosphate	complete	23	1.0	0.0	0.0	23.90000000000007	16.0	0.020750525092446064	10.29999999999998	6.0	0.20103014440745706	5.1999999999999975	1.0	0.2608355555387409	dead (regular)
COX23	YHR116W	Oxidative Phosphorylation	complete	23	1.0	0.0	0.0	23.10000000000006	16.0	0.020002879345176434	10.09999999999998	6.0	0.20410720708881572	5.4999999999999964	1.0	0.2647935503934357	dead (regular)
SOL3	YHR163W	Pentose phosphate	complete	23	1.0	0.0	0.0	23.90000000000007	16.0	0.020759669061164374	10.29999999999998	6.0	0.20116971680629084	5.1999999999999975	1.0	0.2610164344337823	dead (regular)
ALD5	YER073W	Phenylalanine, tyrosine, and tryptophan biosynthesis (aromatic amino acids)	complete	23	1.0	0.0	0.0	23.600000000000065	16.0	0.020482481593239794	10.19999999999998	6.0	0.20333717809369686	5.599999999999996	1.0	0.2637859632262961	dead (regular)
GPP2	YER062C	Anaerobic excretion	complete	23	1.0	0.0	0.0	23.800000000000068	16.0	0.020743408447855806	10.599999999999978	6.0	0.20851888596169857	6.199999999999994	1.0	0.2704380989538549	dead (regular)
NDE1	YMR145C	Oxidative Phosphorylation	complete	23	1.0	NaN	NaN	23.800000000000068	16.0	0.02074340853438693	10.599999999999978	6.0	0.20851888802119156	6.199999999999994	1.0	0.2704381016212547	dead (regular)
GPP1	YIL053W	Anaerobic excretion	complete	23	1.0	0.0	0.0	23.800000000000068	16.0	0.020743407212563198	10.599999999999978	6.0	0.20851918158552404	6.199999999999994	1.0	0.27043848183784713	dead (regular)
GPD2	YOL059W	Anaerobic excretion	complete	23	1.0	NaN	NaN	23.800000000000068	16.0	0.02074340840051477	10.599999999999978	6.0	0.2085188774797118	6.199999999999994	1.0	0.2704380879682152	dead (regular)
ERR3	YMR323W	Glycolysis	complete	23	1.0	0.0	0.0	23.10000000000006	16.0	0.01996422091963085	9.599999999999982	6.0	0.19248503532012043	4.200000000000001	1.0	0.24985160260955053	dead (regular)
CIT3	YPR001W	TCA	complete	23	1.0	0.0	0.0	23.800000000000068	16.0	0.020743408565366186	10.599999999999978	6.0	0.20851888640388733	6.199999999999994	1.0	0.27043809952656567	dead (regular)
ALD4	YOR374W	Phenylalanine, tyrosine, and tryptophan biosynthesis (aromatic amino acids)	complete	23	1.0	0.0	0.0	23.800000000000068	16.0	0.020743408561269713	10.29999999999998	6.0	0.20011021607759313	5.1999999999999975	1.0	0.2596433741245551	dead (regular)
RPE1	YJL121C	Pentose phosphate	complete	22	0.9565217391304348	0.0	-0.043478260869565216	24.70000000000008	16.0	0.02175868955500087	8.999999999999984	5.0	0.19738496662772176	4.999999999999998	1.0	0.25613036074257145	dead (regular)
SDH9	YJL045W	TCA	complete	23	1.0	0.0	0.0	23.800000000000068	16.0	0.020743408635381745	10.599999999999978	6.0	0.20851887850491116	6.199999999999994	1.0	0.27043808929602525	dead (regular)
COX16	YJL003W	Oxidative Phosphorylation	complete	23	1.0	0.0	0.0	23.10000000000006	16.0	0.020002879170559363	10.09999999999998	6.0	0.20410700514947738	5.4999999999999964	1.0	0.26479328873718777	dead (regular)
ALD2	YMR170C	Phenylalanine, tyrosine, and tryptophan biosynthesis (aromatic amino acids)	complete	23	1.0	0.0	0.0	23.800000000000068	16.0	0.020743408592645333	10.29999999999998	6.0	0.2001102166652326	5.1999999999999975	1.0	0.25964337488610656	dead (regular)
PYK2	YOR347C	Glycolysis	complete	23	1.0	0.0	0.0	23.800000000000068	16.0	0.020743408653598132	10.599999999999978	6.0	0.20851887805524397	6.199999999999994	1.0	0.27043808871362846	dead (regular)
ACS2	YLR153C	Other	complete	23	1.0	0.0	0.0	23.800000000000068	16.0	0.020743696260033716	10.699999999999978	6.0	0.20850715145036888	6.099999999999994	1.0	0.2704331464132137	dead (regular)
COX18	YGR062C	Oxidative Phosphorylation	complete	23	1.0	0.0	0.0	23.10000000000006	16.0	0.020002879170559363	10.09999999999998	6.0	0.20410700514947738	5.4999999999999964	1.0	0.26479328873718777	dead (regular)
LSC2	YGR244C	TCA	complete	0	0.0	0.0	-1.0	99.9999999999986	0.0	0.004486376427383074	0.0	0.0	NaN	0.0	0.0	NaN	alive
SOL4	YGR248W	Pentose phosphate	complete	23	1.0	0.0	0.0	23.800000000000068	16.0	0.02074340212514485	10.599999999999978	6.0	0.20851196707761954	6.199999999999994	1.0	0.2704291378021173	dead (regular)
GND2	YGR256W	Pentose phosphate	complete	23	1.0	0.0	0.0	23.800000000000068	16.0	0.020743407397742053	10.599999999999978	6.0	0.20851911216688823	6.199999999999994	1.0	0.27043839192870517	dead (regular)
LSC1	YOR142W	TCA	complete	0	0.0	0.0	-1.0	99.9999999999986	0.0	0.004486376427383074	0.0	0.0	NaN	0.0	0.0	NaN	alive
ALD6	YPL061W	Anaerobic excretion	complete	23	1.0	0.0	0.0	23.90000000000007	16.0	0.02080753229968494	10.399999999999979	6.0	0.1999158328806806	4.999999999999998	1.0	0.2594106312838045	dead (regular)
OLI1	Q0130	Oxidative Phosphorylation	complete	23	1.0	0.0	0.0	23.30000000000006	15.0	0.015632653621208362	12.299999999999972	7.0	0.2166991075651535	8.399999999999986	1.0	0.2807936554837577	dead (regular)
TIM11	YDR322C-A	Oxidative Phosphorylation	complete	23	1.0	0.0	0.0	23.30000000000006	15.0	0.015632653621208362	12.299999999999972	7.0	0.2166991075651535	8.399999999999986	1.0	0.2807936554837577	dead (regular)
ATP18	YML081C-A	Oxidative Phosphorylation	complete	23	1.0	0.0	0.0	23.30000000000006	15.0	0.015632653621208362	12.299999999999972	7.0	0.2166991075651535	8.399999999999986	1.0	0.2807936554837577	dead (regular)
ATP19	YOL077W-A	Oxidative Phosphorylation	complete	23	1.0	0.0	0.0	23.30000000000006	15.0	0.015632653621208362	12.299999999999972	7.0	0.2166991075651535	8.399999999999986	1.0	0.2807936554837577	dead (regular)
GPD1	YDL022W	Anaerobic excretion	complete	23	1.0	0.0	0.0	23.800000000000068	16.0	0.020743414203135357	10.599999999999978	6.0	0.20850876233881083	6.199999999999994	1.0	0.27042498711099233	dead (regular)
SDH1	YKL148C	TCA	complete	23	1.0	0.0	0.0	23.90000000000007	16.0	0.020772450535085907	10.29999999999998	6.0	0.20151715487099714	5.299999999999997	1.0	0.2614569891946107	dead (regular)
COX12	YLR038C	Oxidative Phosphorylation	complete	18	0.782608695652174	0.0	-0.21739130434782608	21.20000000000003	9.0	0.004684453663830325	11.999999999999973	8.0	0.07574954079710877	13.499999999999968	1.0	0.09848402136482831	dead (regular)
ACS1	YAL054C	Other	complete	23	1.0	0.0	0.0	23.800000000000068	16.0	0.02074340847644751	10.599999999999978	6.0	0.20851888880827063	6.099999999999994	1.0	0.2704483492342112	dead (regular)
HFD1	YMR110C	Phenylalanine, tyrosine, and tryptophan biosynthesis (aromatic amino acids)	complete	23	1.0	0.0	0.0	23.500000000000064	16.0	0.020449897052003074	9.699999999999982	6.0	0.19460007239491342	4.6	1.0	0.2525575324569619	dead (regular)
COX20	YDR231C	Oxidative Phosphorylation	complete	23	1.0	0.0	0.0	23.10000000000006	16.0	0.020002879170559363	10.09999999999998	6.0	0.20410700514947738	5.4999999999999964	1.0	0.26479328873718777	dead (regular)
YLR446W	YLR446W	Glycolysis	complete	23	1.0	0.0	0.0	23.800000000000068	16.0	0.02065544394179259	10.499999999999979	6.0	0.20771964749974534	5.999999999999995	1.0	0.2694233164660823	dead (regular)
ATP17	YDR377W	Oxidative Phosphorylation	complete	23	1.0	0.0	0.0	23.30000000000006	15.0	0.015632653621208362	12.299999999999972	7.0	0.2166991075651535	8.399999999999986	1.0	0.2807936554837577	dead (regular)
NDE2	YDL085W	Oxidative Phosphorylation	complete	23	1.0	0.0	0.0	23.800000000000068	16.0	0.02074340852692095	10.599999999999978	6.0	0.2085188797503678	5.899999999999995	1.0	0.2704688325321339	dead (regular)
FAP7	YDL166C	Salvage pathways	complete	23	1.0	0.0	0.0	23.800000000000068	16.0	0.020743559373161816	10.599999999999978	6.0	0.2085161660858606	6.199999999999994	1.0	0.27043457624415024	dead (regular)
ATP16	YDL004W	Oxidative Phosphorylation	complete	23	1.0	0.0	0.0	23.30000000000006	15.0	0.015632653621208362	12.299999999999972	7.0	0.2166991075651535	8.399999999999986	1.0	0.2807936554837577	dead (regular)
RKI1	YOR095C	Pentose phosphate	complete	0	0.0	0.0	-1.0	99.9999999999986	0.0	0.004486376427383074	0.0	0.0	NaN	0.0	0.0	NaN	alive
ATP20	YPR020W	Oxidative Phosphorylation	complete	23	1.0	0.0	0.0	23.30000000000006	15.0	0.015632653621208362	12.299999999999972	7.0	0.2166991075651535	8.399999999999986	1.0	0.2807936554837577	dead (regular)
ATP14	YLR295C	Oxidative Phosphorylation	complete	23	1.0	0.0	0.0	23.30000000000006	15.0	0.015632653621208362	12.299999999999972	7.0	0.2166991075651535	8.399999999999986	1.0	0.2807936554837577	dead (regular)
COX19	YLL018C-A	Oxidative Phosphorylation	complete	23	1.0	0.0	0.0	23.10000000000006	16.0	0.020002879170559363	10.09999999999998	6.0	0.20410703723573947	5.4999999999999964	1.0	0.26479333031190505	dead (regular)
SOD1	YJR104C	Oxidative stress	complete	23	1.0	0.0	0.0	23.800000000000068	16.0	0.020817586753107912	10.699999999999978	6.0	0.21225611935117517	6.8999999999999915	1.0	0.27741726685519585	dead (regular)
SOD2	YHR008C	Oxidative stress	complete	23	1.0	NaN	NaN	23.800000000000068	16.0	0.0207434085175836	10.599999999999978	6.0	0.2085188722255705	6.199999999999994	1.0	0.27043808116319307	dead (regular)
GPX3	YIR037W	Oxidative stress	complete	23	1.0	0.0	0.0	23.800000000000068	16.0	0.020743402345703252	10.499999999999979	6.0	0.20657896256435426	5.999999999999995	1.0	0.2679457548579629	dead (regular)
GLR1	YPL091W	Oxidative stress	complete	23	1.0	0.0	0.0	23.800000000000068	16.0	0.02074340222590412	10.599999999999978	6.0	0.20657271059996027	5.799999999999995	1.0	0.26795785024122165	dead (regular)
TRX3	YCR083W	Oxidative stress	complete	23	1.0	0.0	0.0	23.800000000000068	16.0	0.02074340837190057	10.599999999999978	6.0	0.20851888560494858	6.199999999999994	1.0	0.2704380984918013	dead (regular)
TRR2	YHR106W	Oxidative stress	complete	23	1.0	0.0	0.0	23.800000000000068	16.0	0.020743408519017507	10.599999999999978	6.0	0.2085188784359351	6.199999999999994	1.0	0.2704380892066892	dead (regular)
CTA1	YDR256C	Oxidative stress	complete	23	1.0	0.0	0.0	23.800000000000068	16.0	0.02074929818258429	10.599999999999978	6.0	0.2086833681501967	6.299999999999994	1.0	0.2706408730805723	dead (regular)
GPX1	YKL026C	Oxidative stress	complete	23	1.0	0.0	0.0	23.800000000000068	16.0	0.020743408570594236	10.599999999999978	6.0	0.20851888476254773	6.199999999999994	1.0	0.2704380974007467	dead (regular)
GPX2	YBR244W	Oxidative stress	complete	23	1.0	0.0	0.0	23.800000000000068	16.0	0.02074340871978394	10.599999999999978	6.0	0.20851889583071967	6.199999999999994	1.0	0.27043811173594395	dead (regular)
TRX1	YLR043C	Oxidative stress	complete	23	1.0	NaN	NaN	23.800000000000068	16.0	0.020743408479009087	10.599999999999978	6.0	0.20851888756111042	6.199999999999994	1.0	0.27043810102536986	dead (regular)
TRX2	YGR209C	Oxidative stress	complete	23	1.0	0.0	0.0	23.800000000000068	16.0	0.02074340902564151	10.599999999999978	6.0	0.20851889890991504	6.199999999999994	1.0	0.2704381157240351	dead (regular)
TRR1	YDR353W	Oxidative stress	complete	9	0.391304347826087	0.0	-0.6086956521739131	0.5	0.0	0.0021205576276119432	11.399999999999975	8.0	0.2015672865047633	5.1999999999999975	1.0	0.26153166501205194	dead (regular)
CTT1	YGR088W	Oxidative stress	complete	23	1.0	NaN	NaN	23.800000000000068	16.0	0.020743408586363938	10.599999999999978	6.0	0.20851887993399137	6.199999999999994	1.0	0.27043809114693135	dead (regular)
PGM2,PGM1	YMR105C,YKL127W	Galactose metabolism	complete	23	1.0	0.0	0.0	23.800000000000068	16.0	0.020743408554851257	10.19999999999998	6.0	0.20011391717552474	4.999999999999998	1.0	0.25966736949598745	dead (regular)
YLR446W,GLK1,HXK1,HXK2	YLR446W,YCL040W,YFR053C,YGL253W	Glycolysis	complete	0	0.0	0.0	-1.0	0.0	0.0	NaN	0.0	0.0	NaN	99.9999999999986	0.0	0.004486376427383074	alive
TDH3,TDH1,TDH2	YGR192C,YJL052W,YJR009C	Glycolysis	complete	0	0.0	0.0	-1.0	0.0	0.0	NaN	0.0	0.0	NaN	99.9999999999986	0.0	0.004486376427383074	alive
ERR2,ENO1,ENO2,ERR3,ERR1	YPL281C,YGR254W,YHR174W,YMR323W,YOR393W	Glycolysis	complete	0	0.0	0.0	-1.0	0.0	0.0	NaN	0.0	0.0	NaN	99.9999999999986	0.0	0.004486376427383074	alive
CDC19,PYK2	YAL038W,YOR347C	Glycolysis	complete	0	0.0	0.0	-1.0	0.0	0.0	NaN	0.0	0.0	NaN	99.9999999999986	0.0	0.004486376427383074	alive
SOL4,SOL3	YGR248W,YHR163W	Pentose phosphate	complete	0	0.0	0.0	-1.0	99.9999999999986	0.0	0.004486376427383074	0.0	0.0	NaN	0.0	0.0	NaN	alive
GND2,GND1	YGR256W,YHR183W	Pentose phosphate	complete	23	1.0	0.0	0.0	24.900000000000084	16.0	0.021951710840536664	8.499999999999986	5.0	0.18043392227901336	22.300000000000047	2.0	0.30227072144232225	dead (regular)
TKL2,TKL1	YBR117C,YPR074C	Pentose phosphate	complete	0	0.0	0.0	-1.0	99.9999999999986	0.0	0.004486376427383074	0.0	0.0	NaN	0.0	0.0	NaN	alive
GPD1,GPD2	YDL022W,YOL059W	Anaerobic excretion	complete	23	1.0	0.0	0.0	23.800000000000068	16.0	0.020721573419688593	10.29999999999998	6.0	0.20104411167808475	4.999999999999998	1.0	0.26087300002695546	dead (regular)
GPP2,GPP1	YER062C,YIL053W	Anaerobic excretion	complete	23	1.0	0.0	0.0	23.800000000000068	16.0	0.020721573406682608	10.29999999999998	6.0	0.2010441131338591	4.999999999999998	1.0	0.26087300191379326	dead (regular)
PDC6,PDC1,PDC5	YGR087C,YLR044C,YLR134W	Anaerobic excretion	complete	20	0.8695652173913043	0.0	-0.13043478260869565	0.0	0.0	NaN	0.0	0.0	NaN	51.700000000000465	20.0	0.24306939308171344	dead (regular)
ADH5,ADH1	YBR145W,YOL086C	Anaerobic excretion	complete	20	0.8695652173913043	0.0	-0.13043478260869565	0.5	0.0	0.000972106590335802	47.80000000000041	20.0	0.2504559615526086	0.0	0.0	NaN	dead (regular)
HFD1,ALD2,ALD5,ALD4	YMR110C,YMR170C,YER073W,YOR374W	Phenylalanine, tyrosine, and tryptophan biosynthesis (aromatic amino acids)	complete	23	1.0	0.0	0.0	23.400000000000063	16.0	0.020376991587452885	10.09999999999998	6.0	0.19685059550099787	4.899999999999999	1.0	0.25544710574822294	dead (regular)
DAL7,MLS1	YIR031C,YNL117W	Anaplerotic reactions	complete	23	1.0	0.0	0.0	23.800000000000068	16.0	0.0207433958528815	10.599999999999978	6.0	0.20848726533811907	6.199999999999994	1.0	0.27039714477646337	dead (regular)
ACS1,ACS2	YAL054C,YLR153C	Other	complete	0	0.0	0.0	-1.0	99.9999999999986	0.0	0.004486376427383074	0.0	0.0	NaN	0.0	0.0	NaN	alive
FAP7,ADK1	YDL166C,YDR226W	Salvage pathways	complete	0	0.0	0.0	-1.0	99.9999999999986	0.0	0.004486376427383074	0.0	0.0	NaN	0.0	0.0	NaN	alive
PYC2,PYC1	YBR218C,YGL062W	TCA	complete	0	0.0	0.0	-1.0	99.9999999999986	0.0	0.004486376427383074	0.0	0.0	NaN	0.0	0.0	NaN	alive
CIT1,CIT3	YNR001C,YPR001W	TCA	complete	0	0.0	0.0	-1.0	99.9999999999986	0.0	0.004486376427383074	0.0	0.0	NaN	0.0	0.0	NaN	alive
SDH9,SDH1	YJL045W,YKL148C	TCA	complete	0	0.0	0.0	-1.0	99.9999999999986	0.0	0.004486376427383074	0.0	0.0	NaN	0.0	0.0	NaN	alive
NDE2,NDE1	YDL085W,YMR145C	Oxidative Phosphorylation	complete	23	1.0	0.0	0.0	23.800000000000068	16.0	0.020743408572295303	10.499999999999979	6.0	0.206595607275945	5.699999999999996	1.0	0.2679976120692022	dead (regular)
COX5B,COX6,COX4,COX8,COX7,COX13,COX12,COX11,COX23,COX16,COX18,COX20,COX19	YIL111W,YHR051W,YGL187C,YLR395C,YMR256C,YGL191W,YLR038C,YPL132W,YHR116W,YJL003W,YGR062C,YDR231C,YLL018C-A	Oxidative Phosphorylation	complete	0	0.0	0.0	-1.0	21.10000000000003	0.0	0.0009871891965550338	0.0	0.0	NaN	0.0	0.0	NaN	dead (regular)
SOD1,SOD2	YJR104C,YHR008C	Oxidative stress	complete	2	0.08695652173913043	0.0	-0.9130434782608695	0.5	0.0	0.002378408862083858	3.800000000000002	2.0	0.06739638503022523	0.0	0.0	NaN	dead (regular)
GPX1,GPX2	YKL026C,YBR244W	Oxidative stress	complete	23	1.0	0.0	0.0	23.800000000000068	16.0	0.02074340845427779	10.599999999999978	6.0	0.2065888386537304	5.799999999999995	1.0	0.2679787438746163	dead (regular)
TRX1,TRX2	YLR043C,YGR209C	Oxidative stress	complete	9	0.391304347826087	0.0	-0.6086956521739131	0.5	0.0	0.0021205576289348893	11.399999999999975	8.0	0.20156728465825932	5.1999999999999975	1.0	0.2615316626190743	dead (regular)
QCR6	YFR033C	Oxidative Phosphorylation	phase 1	0	0.0	0.0	-1.0	21.10000000000003	0.0	0.0009871891965550338	0.0	0.0	NaN	0.0	0.0	NaN	dead (regular)
QCR7	YDR529C	Oxidative Phosphorylation	phase 1	0	0.0	0.0	-1.0	21.10000000000003	0.0	0.0009871891965550338	0.0	0.0	NaN	0.0	0.0	NaN	dead (regular)
COB	Q0105	Oxidative Phosphorylation	phase 1	0	0.0	0.0	-1.0	21.10000000000003	0.0	0.0009871891965550338	0.0	0.0	NaN	0.0	0.0	NaN	dead (regular)
ADH1	YOL086C	Anaerobic excretion	phase 1	23	1.0	0.24768833434483561	0.0	23.400000000000063	16.0	0.020349778111859573	10.399999999999979	6.0	0.19498122333992923	4.6	1.0	0.25305166300140236	dead (regular)
TDH2	YJR009C	Glycolysis	phase 1	23	1.0	0.20812695496494885	0.0	23.800000000000068	16.0	0.020743387351876554	10.599999999999978	6.0	0.2085102717703986	6.199999999999994	1.0	0.27042694208600543	dead (regular)
TDH3	YGR192C	Glycolysis	phase 1	23	1.0	0.26636511588820877	0.0	23.800000000000068	16.0	0.020743437675736394	10.599999999999978	6.0	0.20851920917133643	6.199999999999994	1.0	0.27043851756624615	dead (regular)
TDH1	YJL052W	Glycolysis	phase 1	23	1.0	0.25403181930579927	0.0	23.800000000000068	16.0	0.02074340796464978	10.599999999999978	6.0	0.20851888180632397	6.199999999999994	1.0	0.2704380935719259	dead (regular)
COX1	Q0045	Oxidative Phosphorylation	phase 1	0	0.0	0.0	-1.0	21.10000000000003	0.0	0.0009871891965550338	0.0	0.0	NaN	0.0	0.0	NaN	dead (regular)
COX2	Q0250	Oxidative Phosphorylation	phase 1	0	0.0	0.0	-1.0	21.10000000000003	0.0	0.0009871891965550338	0.0	0.0	NaN	0.0	0.0	NaN	dead (regular)
COX3	Q0275	Oxidative Phosphorylation	phase 1	0	0.0	0.0	-1.0	21.10000000000003	0.0	0.0009871891965550338	0.0	0.0	NaN	0.0	0.0	NaN	dead (regular)
COX5B	YIL111W	Oxidative Phosphorylation	phase 1	21	0.9130434782608695	0.6912532422269118	-0.2816435138180095	21.20000000000003	9.0	0.004684453663830325	3.1000000000000014	11.0	0.2090641318858894	6.199999999999994	1.0	0.2711442867444027	dead (regular)
COX6	YHR051W	Oxidative Phosphorylation	phase 1	21	0.9130434782608695	0.6912532422269118	-0.2816435138180095	21.20000000000003	9.0	0.004684453663830325	3.1000000000000014	11.0	0.2090641318858894	6.199999999999994	1.0	0.2711442867444027	dead (regular)
CDC19	YAL038W	Glycolysis	phase 1	23	1.0	0.24683370566225127	0.0	23.90000000000007	16.0	0.020757887368292635	10.29999999999998	6.0	0.20112427880521153	5.1999999999999975	1.0	0.2609575490417078	dead (regular)
PGK1	YCR012W	Glycolysis	phase 1	23	1.0	1.1105379125220436	0.0	40.0000000000003	22.0	0.20495690661455557	0.0	0.0	NaN	45.70000000000038	1.0	0.2658745744282429	dead (regular)
ATP2	YJR121W	Oxidative Phosphorylation	phase 1	23	1.0	0.4080395336603555	0.0	23.30000000000006	15.0	0.015632653621208362	7.799999999999988	6.0	0.16854417175606404	11.299999999999976	2.0	0.28364549875402056	dead (regular)
ATP6	Q0085	Oxidative Phosphorylation	phase 1	23	1.0	0.4080395336603551	0.0	23.30000000000006	15.0	0.015632653621208362	7.799999999999988	6.0	0.16854417175606404	11.299999999999976	2.0	0.28364549875402056	dead (regular)
ATP8	Q0080	Oxidative Phosphorylation	phase 1	23	1.0	0.4080395336603551	0.0	23.30000000000006	15.0	0.015632653621208362	7.799999999999988	6.0	0.16854417175606404	11.299999999999976	2.0	0.28364549875402056	dead (regular)
CIT1	YNR001C	TCA	phase 1	23	1.0	0.6281456390014555	0.0	23.800000000000068	16.0	0.020743923540668268	10.599999999999978	6.0	0.2085245516149511	6.199999999999994	1.0	0.2704454369548832	dead (regular)
ENO1	YGR254W	Glycolysis	phase 1	23	1.0	0.2502090903494849	0.0	23.10000000000006	16.0	0.019964205938032522	11.099999999999977	6.0	0.2002814607212099	5.099999999999998	1.0	0.2598749108816666	dead (regular)
ENO2	YHR174W	Glycolysis	phase 1	23	1.0	0.250209076693059	0.0	23.10000000000006	16.0	0.019964205997605258	11.099999999999977	6.0	0.20028147211402092	5.099999999999998	1.0	0.25987492564706993	dead (regular)
TPI1	YDR050C	Glycolysis	phase 1	24	1.0434782608695652	0.09154204501667164	0.0478594090470187	27.800000000000125	23.0	0.18413582253945265	0.0	0.0	NaN	72.20000000000017	1.0	0.23515301838893074	alive
GPM1	YKL152C	Glycolysis	phase 1	23	1.0	0.2849777589213923	0.0	40.0000000000003	22.0	0.20495690661455557	0.0	0.0	NaN	45.70000000000038	1.0	0.2658745744282429	dead (regular)
COX4	YGL187C	Oxidative Phosphorylation	phase 1	21	0.9130434782608695	0.6912532422269118	-0.2816435138180095	21.20000000000003	9.0	0.004684453663830325	3.1000000000000014	11.0	0.2090641318858894	6.199999999999994	1.0	0.2711442867444027	dead (regular)
COX8	YLR395C	Oxidative Phosphorylation	phase 1	21	0.9130434782608695	0.6912532422269118	-0.2816435138180095	21.20000000000003	9.0	0.004684453663830325	3.1000000000000014	11.0	0.2090641318858894	6.199999999999994	1.0	0.2711442867444027	dead (regular)
GAL1	YBR020W	Galactose metabolism	phase 1	23	1.0	NaN	NaN	23.800000000000068	16.0	0.02074340867030759	10.599999999999978	6.0	0.2085188791332471	6.199999999999994	1.0	0.270438090109829	dead (regular)
GAL10	YBR019C	Galactose metabolism	phase 1	23	1.0	0.9717604842393464	0.0	23.800000000000068	16.0	0.02074340867030759	10.599999999999978	6.0	0.20851051445640406	6.199999999999994	1.0	0.2704272564063634	dead (regular)
HXK1	YFR053C	Glycolysis	phase 1	23	1.0	0.2604343388545835	0.0	23.90000000000007	16.0	0.02075817680037027	10.29999999999998	6.0	0.2011280452761883	5.1999999999999975	1.0	0.2609624302009785	dead (regular)
HXK2	YGL253W	Glycolysis	phase 1	23	1.0	1.0	NaN	23.800000000000068	16.0	0.02074340867030759	10.599999999999978	6.0	0.2085188791332471	6.199999999999994	1.0	0.270438090109829	dead (regular)
ATP4	YPL078C	Oxidative Phosphorylation	phase 1	23	1.0	0.4080395336603551	0.0	23.30000000000006	15.0	0.015632653621208362	7.799999999999988	6.0	0.16854417175606404	11.299999999999976	2.0	0.28364549875402056	dead (regular)
PDC1	YLR044C	Anaerobic excretion	phase 1	23	1.0	0.2262660276754307	0.0	23.90000000000007	16.0	0.020750135203664404	10.19999999999998	6.0	0.2010294844002048	5.299999999999997	1.0	0.2608250304102153	dead (regular)
CYT1	YOR065W	Oxidative Phosphorylation	phase 1	0	0.0	0.0	-1.0	21.10000000000003	0.0	0.0009871891965550338	0.0	0.0	NaN	0.0	0.0	NaN	dead (regular)
ADK1	YDR226W	Salvage pathways	phase 1	23	1.0	NaN	NaN	23.800000000000068	16.0	0.020743408513869157	10.599999999999978	6.0	0.2085188790604643	6.199999999999994	1.0	0.2704380900155628	dead (regular)
ATP1	YBL099W	Oxidative Phosphorylation	phase 1	23	1.0	0.4080395336603555	0.0	23.30000000000006	15.0	0.015632653621208362	7.799999999999988	6.0	0.16854417175606404	11.299999999999976	2.0	0.28364549875402056	dead (regular)
COX9	YDL067C	Oxidative Phosphorylation	phase 1	0	0.0	0.0	-1.0	21.10000000000003	0.0	0.0009871891965550338	0.0	0.0	NaN	0.0	0.0	NaN	dead (regular)
COR1	YBL045C	Oxidative Phosphorylation	phase 1	0	0.0	0.0	-1.0	21.10000000000003	0.0	0.0009871891965550338	0.0	0.0	NaN	0.0	0.0	NaN	dead (regular)
QCR2	YPR191W	Oxidative Phosphorylation	phase 1	0	0.0	0.0	-1.0	21.10000000000003	0.0	0.0009871891965550338	0.0	0.0	NaN	0.0	0.0	NaN	dead (regular)
RIP1	YEL024W	Oxidative Phosphorylation	phase 1	0	0.0	0.0	-1.0	21.10000000000003	0.0	0.0009871891965550338	0.0	0.0	NaN	0.0	0.0	NaN	dead (regular)
FUM1	YPL262W	TCA	phase 1	0	0.0	0.0	-1.0	99.9999999999986	0.0	0.004486376427383074	0.0	0.0	NaN	0.0	0.0	NaN	alive
GAL7	YBR018C	Galactose metabolism	phase 1	23	1.0	0.9717604786319465	0.0	23.800000000000068	16.0	0.02074340867030759	10.599999999999978	6.0	0.20851051505076337	6.199999999999994	1.0	0.27042725717616156	dead (regular)
QCR8	YJL166W	Oxidative Phosphorylation	phase 1	0	0.0	0.0	-1.0	21.10000000000003	0.0	0.0009871891965550338	0.0	0.0	NaN	0.0	0.0	NaN	dead (regular)
FBP1	YLR377C	Glycolysis	phase 1	23	1.0	1.0000001517421317	0.0	23.800000000000068	16.0	0.02074340849539503	10.599999999999978	6.0	0.20851888344539943	6.199999999999994	1.0	0.2704380956948121	dead (regular)
ATP5	YDR298C	Oxidative Phosphorylation	phase 1	23	1.0	0.4080395336603551	0.0	23.30000000000006	15.0	0.015632653621208362	7.799999999999988	6.0	0.16854417175606404	11.299999999999976	2.0	0.28364549875402056	dead (regular)
LPD1	YFL018C	Other	phase 1	23	1.0	0.6233881616848506	0.0	22.700000000000053	15.0	0.015633763782564817	7.699999999999989	6.0	0.1687760741389887	11.499999999999975	2.0	0.28401442788197795	dead (regular)
ERR1	YOR393W	Glycolysis	phase 1	23	1.0	0.2502090446456892	0.0	23.10000000000006	16.0	0.019964208487999374	11.099999999999977	6.0	0.20028149639097642	5.099999999999998	1.0	0.25987495711068526	dead (regular)
ERR2	YPL281C	Glycolysis	phase 1	23	1.0	0.9762880382874534	0.0	23.800000000000068	16.0	0.020743411444085764	10.599999999999978	6.0	0.20851053608486633	6.199999999999994	1.0	0.2704272844189637	dead (regular)
COX7	YMR256C	Oxidative Phosphorylation	phase 1	21	0.9130434782608695	0.6912532422269118	-0.2816435138180095	21.20000000000003	9.0	0.004684453663830325	3.1000000000000014	11.0	0.2090641318858894	6.199999999999994	1.0	0.2711442867444027	dead (regular)
PCK1	YKR097W	Other	phase 1	23	1.0	0.9999982930085264	0.0	23.800000000000068	16.0	0.02074340858442409	10.599999999999978	6.0	0.2085188797119909	6.199999999999994	1.0	0.27043809085940207	dead (regular)
PYC1	YGL062W	TCA	phase 1	23	1.0	0.3155074731283815	0.0	23.800000000000068	16.0	0.020743431237765494	10.599999999999978	6.0	0.20851912948485832	6.199999999999994	1.0	0.2704384143584727	dead (regular)
ZWF1	YNL241C	Pentose phosphate	phase 1	0	0.0	0.0	-1.0	99.9999999999986	0.0	0.004486376427383074	0.0	0.0	NaN	0.0	0.0	NaN	alive
LAT1	YNL071W	Other	phase 1	23	1.0	0.6233881616918889	0.0	22.700000000000053	15.0	0.015633763782564817	7.699999999999989	6.0	0.1687760741389887	11.499999999999975	2.0	0.28401442788197795	dead (regular)
PGI1	YBR196C	Glycolysis	phase 1	24	1.0434782608695652	0.2504413820219202	0.05800515106723341	34.70000000000022	22.0	0.18146713512869425	0.0	0.0	NaN	60.100000000000584	2.0	0.3036157194432415	dead (regular)
FBA1	YKL060C	Glycolysis	phase 1	23	1.0	0.9986935342323247	0.0	39.20000000000029	22.0	0.20174516321943317	0.0	0.0	NaN	44.600000000000364	1.0	0.26174273410240195	dead (regular)
TAL1	YLR354C	Pentose phosphate	phase 1	0	0.0	0.0	-1.0	99.9999999999986	0.0	0.004486376427383074	0.0	0.0	NaN	0.0	0.0	NaN	alive
PDA1	YER178W	Other	phase 1	23	1.0	0.6233881616848506	0.0	22.700000000000053	15.0	0.015633763782564817	7.699999999999989	6.0	0.1687760741389887	11.499999999999975	2.0	0.28401442788197795	dead (regular)
PDX1	YGR193C	Other	phase 1	23	1.0	0.6233881616918889	0.0	22.700000000000053	15.0	0.015633763782564817	7.699999999999989	6.0	0.1687760741389887	11.499999999999975	2.0	0.28401442788197795	dead (regular)
PDC5	YLR134W	Anaerobic excretion	phase 1	23	1.0	0.2640338110328621	0.0	23.800000000000068	16.0	0.020743391132311897	10.599999999999978	6.0	0.20851032406729905	6.199999999999994	1.0	0.2704270098195386	dead (regular)
PFK1	YGR240C	Glycolysis	phase 1	23	1.0	NaN	NaN	23.800000000000068	16.0	0.02074340863540538	10.599999999999978	6.0	0.2085188849999516	6.199999999999994	1.0	0.2704380977082258	dead (regular)
PFK2	YMR205C	Glycolysis	phase 1	23	1.0	1.077912007323555	0.0	39.20000000000029	22.0	0.2017511787435087	0.0	0.0	NaN	44.600000000000364	1.0	0.26175052898731505	dead (regular)
MDH1	YKL085W	TCA	phase 1	0	0.0	0.0	-1.0	99.9999999999986	0.0	0.004486376427383074	0.0	0.0	NaN	0.0	0.0	NaN	alive
GLK1	YCL040W	Glycolysis	phase 1	23	1.0	0.2704367666590674	0.0	23.800000000000068	16.0	0.020743400091528856	10.599999999999978	6.0	0.20851040834861725	6.199999999999994	1.0	0.2704271189784249	dead (regular)
ACO1	YLR304C	TCA	phase 1	0	0.0	0.0	-1.0	99.9999999999986	0.0	0.004486376427383074	0.0	0.0	NaN	0.0	0.0	NaN	alive
COX11	YPL132W	Oxidative Phosphorylation	phase 1	23	1.0	0.24967204857571862	0.0	23.10000000000006	16.0	0.020002879345176434	10.599999999999978	6.0	0.19063364932803095	4.200000000000001	1.0	0.24745085832468236	dead (regular)
KGD1	YIL125W	TCA	phase 1	0	0.0	0.0	-1.0	99.9999999999986	0.0	0.004486376427383074	0.0	0.0	NaN	0.0	0.0	NaN	alive
ATP15	YPL271W	Oxidative Phosphorylation	phase 1	23	1.0	0.4080395336603551	0.0	23.30000000000006	15.0	0.015632653621208362	7.799999999999988	6.0	0.16854417175606404	11.299999999999976	2.0	0.28364549875402056	dead (regular)
SDH2	YLL041C	TCA	phase 1	0	0.0	0.0	-1.0	99.9999999999986	0.0	0.004486376427383074	0.0	0.0	NaN	0.0	0.0	NaN	alive
DAL7	YIR031C	Anaplerotic reactions	phase 1	23	1.0	NaN	NaN	23.800000000000068	16.0	0.020743408484330556	10.599999999999978	6.0	0.20851889452525624	6.199999999999994	1.0	0.27043811004514345	dead (regular)
IDP1	YDL066W	TCA	phase 1	0	0.0	0.0	-1.0	99.9999999999986	0.0	0.004486376427383074	0.0	0.0	NaN	0.0	0.0	NaN	alive
QCR9	YGR183C	Oxidative Phosphorylation	phase 1	0	0.0	0.0	-1.0	21.10000000000003	0.0	0.0009871891965550338	0.0	0.0	NaN	0.0	0.0	NaN	dead (regular)
TKL1	YPR074C	Pentose phosphate	phase 1	23	1.0	0.2366065460588389	0.0	23.20000000000006	16.0	0.020091764966011817	10.599999999999978	6.0	0.1910047095545337	4.300000000000001	1.0	0.24792312690171447	dead (regular)
PDC6	YGR087C	Anaerobic excretion	phase 1	23	1.0	0.26404659651672957	0.0	23.800000000000068	16.0	0.02074340492262826	10.599999999999978	6.0	0.20851047437098602	6.199999999999994	1.0	0.2704272044888132	dead (regular)
ICL1	YER065C	Anaplerotic reactions	phase 1	23	1.0	1.0001047479541199	0.0	23.800000000000068	16.0	0.02074339575701077	10.599999999999978	6.0	0.20851036431848963	6.199999999999994	1.0	0.2704270619517923	dead (regular)
ATP7	YKL016C	Oxidative Phosphorylation	phase 1	23	1.0	0.4080395336603551	0.0	23.30000000000006	15.0	0.015632653621208362	7.799999999999988	6.0	0.16854417175606404	11.299999999999976	2.0	0.28364549875402056	dead (regular)
MLS1	YNL117W	Anaplerotic reactions	phase 1	23	1.0	0.9999705413216331	0.0	23.800000000000068	16.0	0.020743408596634177	10.599999999999978	6.0	0.20851888981459868	6.199999999999994	1.0	0.27043810394402734	dead (regular)
PYC2	YBR218C	TCA	phase 1	23	1.0	0.9999999965690693	0.0	23.800000000000068	16.0	0.020743408590613382	10.599999999999978	6.0	0.20851888833360208	6.199999999999994	1.0	0.27043810202588	dead (regular)
NDI1	YML120C	Oxidative Phosphorylation	phase 1	0	0.0	0.0	-1.0	99.9999999999986	0.0	0.004486376427383074	0.0	0.0	NaN	0.0	0.0	NaN	alive
PDB1	YBR221C	Other	phase 1	23	1.0	0.6233881616848506	0.0	22.700000000000053	15.0	0.015633763782564817	7.699999999999989	6.0	0.1687760741389887	11.499999999999975	2.0	0.28401442788197795	dead (regular)
COX13	YGL191W	Oxidative Phosphorylation	phase 1	21	0.9130434782608695	0.6912532422269118	-0.2816435138180095	21.20000000000003	9.0	0.004684453663830325	3.1000000000000014	11.0	0.2090641318858894	6.199999999999994	1.0	0.2711442867444027	dead (regular)
TKL2	YBR117C	Pentose phosphate	phase 1	23	1.0	0.9465230892904387	0.0	23.90000000000007	16.0	0.020791651910248173	10.29999999999998	6.0	0.20152552156865952	5.299999999999997	1.0	0.26146783136858115	dead (regular)
PGM1	YKL127W	Galactose metabolism	phase 1	23	1.0	NaN	NaN	23.800000000000068	16.0	0.020743408402862637	10.599999999999978	6.0	0.20851888896511175	6.199999999999994	1.0	0.2704381028437947	dead (regular)
SDH3	YKL141W	TCA	phase 1	0	0.0	0.0	-1.0	99.9999999999986	0.0	0.004486376427383074	0.0	0.0	NaN	0.0	0.0	NaN	alive
PGM2	YMR105C	Galactose metabolism	phase 1	23	1.0	0.9762937540720872	0.0	23.800000000000068	16.0	0.020743408559613572	10.599999999999978	6.0	0.2085105046983006	6.199999999999994	1.0	0.27042724376793176	dead (regular)
SDH4	YDR178W	TCA	phase 1	0	0.0	0.0	-1.0	99.9999999999986	0.0	0.004486376427383074	0.0	0.0	NaN	0.0	0.0	NaN	alive
QCR10	YHR001W-A	Oxidative Phosphorylation	phase 1	0	0.0	0.0	-1.0	21.10000000000003	0.0	0.0009871891965550338	0.0	0.0	NaN	0.0	0.0	NaN	dead (regular)
ATP3	YBR039W	Oxidative Phosphorylation	phase 1	23	1.0	0.4080395336603551	0.0	23.30000000000006	15.0	0.015632653621208362	7.799999999999988	6.0	0.16854417175606404	11.299999999999976	2.0	0.28364549875402056	dead (regular)
ADH5	YBR145W	Anaerobic excretion	phase 1	23	1.0	NaN	NaN	23.800000000000068	16.0	0.02074340855581529	10.599999999999978	6.0	0.20851889416712432	6.199999999999994	1.0	0.2704381095813009	dead (regular)
GND1	YHR183W	Pentose phosphate	phase 1	23	1.0	0.2907008980007077	0.0	23.90000000000007	16.0	0.020750525092446064	10.29999999999998	6.0	0.20102668524017717	5.1999999999999975	1.0	0.26083107262979516	dead (regular)
COX23	YHR116W	Oxidative Phosphorylation	phase 1	23	1.0	0.24967204857571862	0.0	23.10000000000006	16.0	0.020002879345176434	10.599999999999978	6.0	0.19063364932803095	4.200000000000001	1.0	0.24745085832468236	dead (regular)
SOL3	YHR163W	Pentose phosphate	phase 1	23	1.0	0.29095069128698947	0.0	23.90000000000007	16.0	0.020759669061164374	10.29999999999998	6.0	0.20114745871165002	5.1999999999999975	1.0	0.26098758904889285	dead (regular)
ALD5	YER073W	Phenylalanine, tyrosine, and tryptophan biosynthesis (aromatic amino acids)	phase 1	23	1.0	0.6653482461138802	0.0	23.600000000000065	16.0	0.020482481593239794	10.499999999999979	6.0	0.1975494730420515	4.999999999999998	1.0	0.256343578467585	dead (regular)
GPP2	YER062C	Anaerobic excretion	phase 1	23	1.0	0.9912280701754387	0.0	23.800000000000068	16.0	0.020743408447855806	10.599999999999978	6.0	0.20851888663477924	6.199999999999994	1.0	0.27043809982561096	dead (regular)
NDE1	YMR145C	Oxidative Phosphorylation	phase 1	23	1.0	NaN	NaN	23.800000000000068	16.0	0.02074340853438693	10.599999999999978	6.0	0.20851888668356927	6.199999999999994	1.0	0.2704380998888024	dead (regular)
GPP1	YIL053W	Anaerobic excretion	phase 1	23	1.0	0.20666666666666744	0.0	23.800000000000068	16.0	0.020743407212563198	10.599999999999978	6.0	0.2085188633926514	6.199999999999994	1.0	0.27043806972303486	dead (regular)
GPD2	YOL059W	Anaerobic excretion	phase 1	23	1.0	NaN	NaN	23.800000000000068	16.0	0.02074340840051477	10.599999999999978	6.0	0.20851887617791706	6.199999999999994	1.0	0.27043808628216526	dead (regular)
ERR3	YMR323W	Glycolysis	phase 1	23	1.0	0.25020879953559816	0.0	23.10000000000006	16.0	0.01996422091963085	11.099999999999977	6.0	0.20028168724722548	5.099999999999998	1.0	0.25987520446574364	dead (regular)
CIT3	YPR001W	TCA	phase 1	23	1.0	0.9882673301880752	0.0	23.800000000000068	16.0	0.020743408565366186	10.599999999999978	6.0	0.20851888742647354	6.199999999999994	1.0	0.2704381008509918	dead (regular)
ALD4	YOR374W	Phenylalanine, tyrosine, and tryptophan biosynthesis (aromatic amino acids)	phase 1	23	1.0	0.9887262934246543	0.0	23.800000000000068	16.0	0.020743408561269713	10.599999999999978	6.0	0.20851050549047387	6.199999999999994	1.0	0.27042724479393304	dead (regular)
RPE1	YJL121C	Pentose phosphate	phase 1	23	1.0	0.2749027890126136	0.0	24.70000000000008	16.0	0.02175868955500087	7.19999999999999	5.0	0.16858185020721433	11.399999999999975	2.0	0.2836977028760529	dead (regular)
SDH9	YJL045W	TCA	phase 1	23	1.0	1.0000000018843649	0.0	23.800000000000068	16.0	0.020743408635381745	10.599999999999978	6.0	0.20851888738728988	6.199999999999994	1.0	0.2704381008002419	dead (regular)
COX16	YJL003W	Oxidative Phosphorylation	phase 1	23	1.0	0.24967205111987434	0.0	23.10000000000006	16.0	0.020002879170559363	10.599999999999978	6.0	0.19063364716110076	4.200000000000001	1.0	0.24745085551476298	dead (regular)
ALD2	YMR170C	Phenylalanine, tyrosine, and tryptophan biosynthesis (aromatic amino acids)	phase 1	23	1.0	0.9876346492371223	0.0	23.800000000000068	16.0	0.020743408592645333	10.599999999999978	6.0	0.20851050410864772	6.199999999999994	1.0	0.270427243004229	dead (regular)
PYK2	YOR347C	Glycolysis	phase 1	23	1.0	0.9785852207601047	0.0	23.800000000000068	16.0	0.020743408653598132	10.599999999999978	6.0	0.20851888707394534	6.199999999999994	1.0	0.2704381003944067	dead (regular)
ACS2	YLR153C	Other	phase 1	23	1.0	0.23035760037124817	0.0	23.800000000000068	16.0	0.020743696260033716	10.599999999999978	6.0	0.20852204989377532	6.199999999999994	1.0	0.27044219679320347	dead (regular)
COX18	YGR062C	Oxidative Phosphorylation	phase 1	23	1.0	0.24967205111987434	0.0	23.10000000000006	16.0	0.020002879170559363	10.599999999999978	6.0	0.19063364716110076	4.200000000000001	1.0	0.24745085551476298	dead (regular)
LSC2	YGR244C	TCA	phase 1	0	0.0	0.0	-1.0	99.9999999999986	0.0	0.004486376427383074	0.0	0.0	NaN	0.0	0.0	NaN	alive
SOL4	YGR248W	Pentose phosphate	phase 1	23	1.0	0.3254778209666802	0.0	23.800000000000068	16.0	0.02074340212514485	10.599999999999978	6.0	0.20851043461783686	6.199999999999994	1.0	0.27042715300160836	dead (regular)
GND2	YGR256W	Pentose phosphate	phase 1	23	1.0	0.32558691971102244	0.0	23.800000000000068	16.0	0.020743407397742053	10.599999999999978	6.0	0.20851886361970334	6.199999999999994	1.0	0.270438070017106	dead (regular)
LSC1	YOR142W	TCA	phase 1	0	0.0	0.0	-1.0	99.9999999999986	0.0	0.004486376427383074	0.0	0.0	NaN	0.0	0.0	NaN	alive
ALD6	YPL061W	Anaerobic excretion	phase 1	23	1.0	0.3014510099847684	0.0	23.90000000000007	16.0	0.02080753229968494	10.19999999999998	6.0	0.20094782727210017	5.299999999999997	1.0	0.260719213178078	dead (regular)
OLI1	Q0130	Oxidative Phosphorylation	phase 1	23	1.0	0.4080395336603555	0.0	23.30000000000006	15.0	0.015632653621208362	7.799999999999988	6.0	0.16854417175606404	11.299999999999976	2.0	0.28364549875402056	dead (regular)
TIM11	YDR322C-A	Oxidative Phosphorylation	phase 1	23	1.0	0.4080395336603551	0.0	23.30000000000006	15.0	0.015632653621208362	7.799999999999988	6.0	0.16854417175606404	11.299999999999976	2.0	0.28364549875402056	dead (regular)
ATP18	YML081C-A	Oxidative Phosphorylation	phase 1	23	1.0	0.4080395336603551	0.0	23.30000000000006	15.0	0.015632653621208362	7.799999999999988	6.0	0.16854417175606404	11.299999999999976	2.0	0.28364549875402056	dead (regular)
ATP19	YOL077W-A	Oxidative Phosphorylation	phase 1	23	1.0	0.4080395336603551	0.0	23.30000000000006	15.0	0.015632653621208362	7.799999999999988	6.0	0.16854417175606404	11.299999999999976	2.0	0.28364549875402056	dead (regular)
GPD1	YDL022W	Anaerobic excretion	phase 1	23	1.0	0.4227053140096593	0.0	23.800000000000068	16.0	0.020743414203135357	10.599999999999978	6.0	0.2085189566493167	6.199999999999994	1.0	0.2704381905065481	dead (regular)
SDH1	YKL148C	TCA	phase 1	23	1.0	0.5390677017163079	0.0	23.90000000000007	16.0	0.020772450535085907	10.29999999999998	6.0	0.20131376560462164	5.1999999999999975	1.0	0.26120311452018774	dead (regular)
COX12	YLR038C	Oxidative Phosphorylation	phase 1	21	0.9130434782608695	0.6912532422269118	-0.2816435138180095	21.20000000000003	9.0	0.004684453663830325	3.1000000000000014	11.0	0.2090641318858894	6.199999999999994	1.0	0.2711442867444027	dead (regular)
ACS1	YAL054C	Other	phase 1	23	1.0	0.9999999606861332	0.0	23.800000000000068	16.0	0.02074340847644751	10.599999999999978	6.0	0.2085188844842126	6.199999999999994	1.0	0.2704380970402554	dead (regular)
HFD1	YMR110C	Phenylalanine, tyrosine, and tryptophan biosynthesis (aromatic amino acids)	phase 1	23	1.0	0.33491397229891157	0.0	23.500000000000064	16.0	0.020449897052003074	10.499999999999979	6.0	0.19627661593850954	4.799999999999999	1.0	0.25471242531166344	dead (regular)
COX20	YDR231C	Oxidative Phosphorylation	phase 1	23	1.0	0.24967205111987434	0.0	23.10000000000006	16.0	0.020002879170559363	10.599999999999978	6.0	0.19063364716110076	4.200000000000001	1.0	0.24745085551476298	dead (regular)
YLR446W	YLR446W	Glycolysis	phase 1	23	1.0	0.2167715733369177	0.0	23.800000000000068	16.0	0.02065544394179259	10.699999999999978	6.0	0.20764764483111497	5.999999999999995	1.0	0.26933004936352906	dead (regular)
ATP17	YDR377W	Oxidative Phosphorylation	phase 1	23	1.0	0.4080395336603551	0.0	23.30000000000006	15.0	0.015632653621208362	7.799999999999988	6.0	0.16854417175606404	11.299999999999976	2.0	0.28364549875402056	dead (regular)
NDE2	YDL085W	Oxidative Phosphorylation	phase 1	23	1.0	1.0000000327151148	0.0	23.800000000000068	16.0	0.02074340852692095	10.599999999999978	6.0	0.20851887716568163	6.199999999999994	1.0	0.270438087561491	dead (regular)
FAP7	YDL166C	Salvage pathways	phase 1	23	1.0	0.3276304271655556	0.0	23.800000000000068	16.0	0.020743559373161816	10.599999999999978	6.0	0.20852054562396277	6.199999999999994	1.0	0.27044024850358184	dead (regular)
ATP16	YDL004W	Oxidative Phosphorylation	phase 1	23	1.0	0.4080395336603551	0.0	23.30000000000006	15.0	0.015632653621208362	7.799999999999988	6.0	0.16854417175606404	11.299999999999976	2.0	0.28364549875402056	dead (regular)
RKI1	YOR095C	Pentose phosphate	phase 1	0	0.0	0.0	-1.0	99.9999999999986	0.0	0.004486376427383074	0.0	0.0	NaN	0.0	0.0	NaN	alive
ATP20	YPR020W	Oxidative Phosphorylation	phase 1	23	1.0	0.4080395336603551	0.0	23.30000000000006	15.0	0.015632653621208362	7.799999999999988	6.0	0.16854417175606404	11.299999999999976	2.0	0.28364549875402056	dead (regular)
ATP14	YLR295C	Oxidative Phosphorylation	phase 1	23	1.0	0.4080395336603551	0.0	23.30000000000006	15.0	0.015632653621208362	7.799999999999988	6.0	0.16854417175606404	11.299999999999976	2.0	0.28364549875402056	dead (regular)
COX19	YLL018C-A	Oxidative Phosphorylation	phase 1	23	1.0	0.2496720497463915	0.0	23.10000000000006	16.0	0.020002879170559363	10.599999999999978	6.0	0.19063364836090477	4.200000000000001	1.0	0.2474508570705826	dead (regular)
SOD1	YJR104C	Oxidative stress	phase 1	23	1.0	0.8744254456578087	0.0	23.800000000000068	16.0	0.020817586753107912	10.599999999999978	6.0	0.20933573846354242	6.299999999999994	1.0	0.2714857547914378	dead (regular)
SOD2	YHR008C	Oxidative stress	phase 1	23	1.0	NaN	NaN	23.800000000000068	16.0	0.0207434085175836	10.599999999999978	6.0	0.2085188775723734	6.199999999999994	1.0	0.27043808808822783	dead (regular)
GPX3	YIR037W	Oxidative stress	phase 1	23	1.0	0.9966545887653359	0.0	23.800000000000068	16.0	0.020743402345703252	10.599999999999978	6.0	0.2085104450145469	6.199999999999994	1.0	0.2704271664671466	dead (regular)
GLR1	YPL091W	Oxidative stress	phase 1	23	1.0	0.9964699523622766	0.0	23.800000000000068	16.0	0.02074340222590412	10.599999999999978	6.0	0.2085104275466725	6.199999999999994	1.0	0.27042714384322747	dead (regular)
TRX3	YCR083W	Oxidative stress	phase 1	23	1.0	0.9869688312120787	0.0	23.800000000000068	16.0	0.02074340837190057	10.599999999999978	6.0	0.2085188775498816	6.199999999999994	1.0	0.27043808805909664	dead (regular)
TRR2	YHR106W	Oxidative stress	phase 1	23	1.0	0.986954025783303	0.0	23.800000000000068	16.0	0.020743408519017507	10.599999999999978	6.0	0.20851887944715197	6.199999999999994	1.0	0.27043809051639023	dead (regular)
CTA1	YDR256C	Oxidative stress	phase 1	23	1.0	0.9130476961061617	0.0	23.800000000000068	16.0	0.02074929818258429	10.599999999999978	6.0	0.20858365821366687	6.199999999999994	1.0	0.27052199022470574	dead (regular)
GPX1	YKL026C	Oxidative stress	phase 1	23	1.0	0.9869572797552018	0.0	23.800000000000068	16.0	0.020743408570594236	10.599999999999978	6.0	0.2085188897123707	6.199999999999994	1.0	0.2704381038116243	dead (regular)
GPX2	YBR244W	Oxidative stress	phase 1	23	1.0	1.000000003209704	0.0	23.800000000000068	16.0	0.02074340871978394	10.599999999999978	6.0	0.20851887960298607	6.199999999999994	1.0	0.2704380907182222	dead (regular)
TRX1	YLR043C	Oxidative stress	phase 1	23	1.0	NaN	NaN	23.800000000000068	16.0	0.020743408479009087	10.599999999999978	6.0	0.20851887613331505	6.199999999999994	1.0	0.2704380862243983	dead (regular)
TRX2	YGR209C	Oxidative stress	phase 1	23	1.0	0.3485426364592282	0.0	23.800000000000068	16.0	0.02074340902564151	10.599999999999978	6.0	0.2085188922919673	6.199999999999994	1.0	0.2704381071526479	dead (regular)
TRR1	YDR353W	Oxidative stress	phase 1	15	0.6521739130434783	0.6241541853274452	-0.9254488765813595	0.5	0.0	0.0021205576276119432	10.399999999999979	14.0	0.19593804494255002	4.6	1.0	0.25429210274218883	dead (regular)
CTT1	YGR088W	Oxidative stress	phase 1	23	1.0	NaN	NaN	23.800000000000068	16.0	0.020743408586363938	10.599999999999978	6.0	0.20851887781602801	6.199999999999994	1.0	0.27043808840380257	dead (regular)
PGM2,PGM1	YMR105C,YKL127W	Galactose metabolism	phase 1	23	1.0	0.976293600866672	0.0	23.800000000000068	16.0	0.020743408554851257	10.599999999999978	6.0	0.20851052300732711	6.199999999999994	1.0	0.270427267481288	dead (regular)
YLR446W,GLK1,HXK1,HXK2	YLR446W,YCL040W,YFR053C,YGL253W	Glycolysis	phase 1	23	1.0	0.8329027324586985	0.0	40.0000000000003	22.0	0.20495690661455557	0.0	0.0	NaN	45.70000000000038	1.0	0.2658745744282429	dead (regular)
TDH3,TDH1,TDH2	YGR192C,YJL052W,YJR009C	Glycolysis	phase 1	23	1.0	1.0154790585605897	0.0	40.0000000000003	22.0	0.20495690661455557	0.0	0.0	NaN	45.70000000000038	1.0	0.2658745744282429	dead (regular)
ERR2,ENO1,ENO2,ERR3,ERR1	YPL281C,YGR254W,YHR174W,YMR323W,YOR393W	Glycolysis	phase 1	23	1.0	1.3403352670494122	0.0	40.0000000000003	22.0	0.20495690661455557	0.0	0.0	NaN	45.70000000000038	1.0	0.2658745744282429	dead (regular)
CDC19,PYK2	YAL038W,YOR347C	Glycolysis	phase 1	23	1.0	1.0425372951088432	0.0	40.0000000000003	22.0	0.20495690661455557	0.0	0.0	NaN	45.70000000000038	1.0	0.2658745744282429	dead (regular)
SOL4,SOL3	YGR248W,YHR163W	Pentose phosphate	phase 1	0	0.0	0.0	-1.0	99.9999999999986	0.0	0.004486376427383074	0.0	0.0	NaN	0.0	0.0	NaN	alive
GND2,GND1	YGR256W,YHR183W	Pentose phosphate	phase 1	23	1.0	0.27780125749525186	0.0	24.900000000000084	16.0	0.021951710840536664	6.999999999999991	5.0	0.1696221842990567	11.799999999999974	2.0	0.2854010863185379	dead (regular)
TKL2,TKL1	YBR117C,YPR074C	Pentose phosphate	phase 1	0	0.0	0.0	-1.0	99.9999999999986	0.0	0.004486376427383074	0.0	0.0	NaN	0.0	0.0	NaN	alive
GPD1,GPD2	YDL022W,YOL059W	Anaerobic excretion	phase 1	23	1.0	0.3913043478260849	0.0	23.800000000000068	16.0	0.020721573419688593	10.399999999999979	6.0	0.20066391670992095	5.1999999999999975	1.0	0.26036094263663906	dead (regular)
GPP2,GPP1	YER062C,YIL053W	Anaerobic excretion	phase 1	23	1.0	0.3913043478260883	0.0	23.800000000000068	16.0	0.020721573406682608	10.399999999999979	6.0	0.20066390775488457	5.1999999999999975	1.0	0.2603609310313566	dead (regular)
PDC6,PDC1,PDC5	YGR087C,YLR044C,YLR134W	Anaerobic excretion	phase 1	11	0.4782608695652174	0.24632268046203856	-0.692257968907214	8.799999999999985	9.0	0.1740456682378869	0.0	0.0	NaN	21.90000000000004	2.0	0.29267699640416683	dead (regular)
ADH5,ADH1	YBR145W,YOL086C	Anaerobic excretion	phase 1	18	0.782608695652174	0.7421293431827376	-0.8430245884931311	0.5	0.0	0.000972106590335802	2.9000000000000012	16.0	0.18291785242520875	34.900000000000226	2.0	0.30485742387122705	dead (regular)
HFD1,ALD2,ALD5,ALD4	YMR110C,YMR170C,YER073W,YOR374W	Phenylalanine, tyrosine, and tryptophan biosynthesis (aromatic amino acids)	phase 1	23	1.0	0.5258395278577676	0.0	23.400000000000063	16.0	0.020376991587452885	10.799999999999978	6.0	0.19618363578749762	4.799999999999999	1.0	0.25459189873222504	dead (regular)
DAL7,MLS1	YIR031C,YNL117W	Anaplerotic reactions	phase 1	23	1.0	1.000104167148192	0.0	23.800000000000068	16.0	0.0207433958528815	10.599999999999978	6.0	0.20851037513122103	6.199999999999994	1.0	0.27042707595615073	dead (regular)
ACS1,ACS2	YAL054C,YLR153C	Other	phase 1	0	0.0	0.0	-1.0	99.9999999999986	0.0	0.004486376427383074	0.0	0.0	NaN	0.0	0.0	NaN	alive
FAP7,ADK1	YDL166C,YDR226W	Salvage pathways	phase 1	0	0.0	0.0	-1.0	99.9999999999986	0.0	0.004486376427383074	0.0	0.0	NaN	0.0	0.0	NaN	alive
PYC2,PYC1	YBR218C,YGL062W	TCA	phase 1	0	0.0	0.0	-1.0	99.9999999999986	0.0	0.004486376427383074	0.0	0.0	NaN	0.0	0.0	NaN	alive
CIT1,CIT3	YNR001C,YPR001W	TCA	phase 1	0	0.0	0.0	-1.0	99.9999999999986	0.0	0.004486376427383074	0.0	0.0	NaN	0.0	0.0	NaN	alive
SDH9,SDH1	YJL045W,YKL148C	TCA	phase 1	0	0.0	0.0	-1.0	99.9999999999986	0.0	0.004486376427383074	0.0	0.0	NaN	0.0	0.0	NaN	alive
NDE2,NDE1	YDL085W,YMR145C	Oxidative Phosphorylation	phase 1	23	1.0	0.9999998324056405	0.0	23.800000000000068	16.0	0.020743408572295303	10.599999999999978	6.0	0.2085188892127861	6.199999999999994	1.0	0.2704381031645754	dead (regular)
COX5B,COX6,COX4,COX8,COX7,COX13,COX12,COX11,COX23,COX16,COX18,COX20,COX19	YIL111W,YHR051W,YGL187C,YLR395C,YMR256C,YGL191W,YLR038C,YPL132W,YHR116W,YJL003W,YGR062C,YDR231C,YLL018C-A	Oxidative Phosphorylation	phase 1	0	0.0	0.0	-1.0	21.10000000000003	0.0	0.0009871891965550338	0.0	0.0	NaN	0.0	0.0	NaN	dead (regular)
SOD1,SOD2	YJR104C,YHR008C	Oxidative stress	phase 1	14	0.6086956521739131	0.7618354570709089	-1.6430000159284435	0.5	0.0	0.002378408862083858	10.499999999999979	13.0	0.19575710058726503	4.699999999999999	1.0	0.25404826024004673	dead (regular)
GPX1,GPX2	YKL026C,YBR244W	Oxidative stress	phase 1	23	1.0	0.9955966212005384	0.0	23.800000000000068	16.0	0.02074340845427779	10.599999999999978	6.0	0.20851888756535383	6.199999999999994	1.0	0.2704381010308659	dead (regular)
TRX1,TRX2	YLR043C,YGR209C	Oxidative stress	phase 1	15	0.6521739130434783	0.6241545731573702	-0.9254498315398153	0.5	0.0	0.0021205576289348893	10.399999999999979	14.0	0.1959380511612509	4.6	1.0	0.25429211080421793	dead (regular)
QCR6	YFR033C	Oxidative Phosphorylation	phase 2	16	0.6956521739130435	0.4681566432886455	-0.572250874710341	23.800000000000068	16.0	0.02074340867030759	0.1	0.0	0.020746763965127514	0.0	0.0	NaN	dead (regular)
QCR7	YDR529C	Oxidative Phosphorylation	phase 2	16	0.6956521739130435	0.4681566432886455	-0.572250874710341	23.800000000000068	16.0	0.02074340867030759	0.1	0.0	0.020746763965127514	0.0	0.0	NaN	dead (regular)
COB	Q0105	Oxidative Phosphorylation	phase 2	16	0.6956521739130435	0.4681566432886455	-0.572250874710341	23.800000000000068	16.0	0.02074340867030759	0.1	0.0	0.020746763965127514	0.0	0.0	NaN	dead (regular)
ADH1	YOL086C	Anaerobic excretion	phase 2	23	1.0	0.7788398548303144	0.0	23.800000000000068	16.0	0.02074340867030759	9.699999999999982	6.0	0.2000870407274547	5.099999999999998	1.0	0.25962293711041995	dead (regular)
TDH2	YJR009C	Glycolysis	phase 2	23	1.0	0.7918017236462239	0.0	23.800000000000068	16.0	0.02074340867030759	10.599999999999978	6.0	0.208523120260034	6.199999999999994	1.0	0.2704435831026639	dead (regular)
TDH3	YGR192C	Glycolysis	phase 2	23	1.0	0.7697500606611415	0.0	23.800000000000068	16.0	0.02074340867030759	10.599999999999978	6.0	0.20851833448818397	6.199999999999994	1.0	0.27043738470025747	dead (regular)
TDH1	YJL052W	Glycolysis	phase 2	23	1.0	0.7761372101206593	0.0	23.800000000000068	16.0	0.02074340867030759	10.599999999999978	6.0	0.20851903078487083	6.199999999999994	1.0	0.27043828652491514	dead (regular)
COX1	Q0045	Oxidative Phosphorylation	phase 2	16	0.6956521739130435	0.46815664328864515	-0.5722508747103406	23.800000000000068	16.0	0.02074340867030759	0.1	0.0	0.020746763965127514	0.0	0.0	NaN	dead (regular)
COX2	Q0250	Oxidative Phosphorylation	phase 2	16	0.6956521739130435	0.46815664328864515	-0.5722508747103406	23.800000000000068	16.0	0.02074340867030759	0.1	0.0	0.020746763965127514	0.0	0.0	NaN	dead (regular)
COX3	Q0275	Oxidative Phosphorylation	phase 2	16	0.6956521739130435	0.46815664328864515	-0.5722508747103406	23.800000000000068	16.0	0.02074340867030759	0.1	0.0	0.020746763965127514	0.0	0.0	NaN	dead (regular)
COX5B	YIL111W	Oxidative Phosphorylation	phase 2	25	1.0869565217391304	0.853673703839724	0.5942644898486605	23.800000000000068	16.0	0.02074340867030759	13.799999999999967	5.0	0.07875270032035833	5.299999999999997	4.0	0.25997616187746986	dead (regular)
COX6	YHR051W	Oxidative Phosphorylation	phase 2	25	1.0869565217391304	0.853673703839724	0.5942644898486605	23.800000000000068	16.0	0.02074340867030759	13.799999999999967	5.0	0.07875270032035833	5.299999999999997	4.0	0.25997616187746986	dead (regular)
CDC19	YAL038W	Glycolysis	phase 2	23	1.0	0.7798437686279911	0.0	23.800000000000068	16.0	0.02074340867030759	10.599999999999978	6.0	0.20850122196313378	6.199999999999994	1.0	0.2704152210201278	dead (regular)
PGK1	YCR012W	Glycolysis	phase 2	23	1.0	0.9999432647834531	0.0	23.800000000000068	16.0	0.02074340867030759	0.1	0.0	0.020746763965127514	6.299999999999994	7.0	0.2704641605561825	dead (regular)
ATP2	YJR121W	Oxidative Phosphorylation	phase 2	23	1.0	0.6423567790867645	0.0	23.800000000000068	16.0	0.02074340867030759	12.199999999999973	6.0	0.21695012854546358	7.599999999999989	1.0	0.2812054599171985	dead (regular)
ATP6	Q0085	Oxidative Phosphorylation	phase 2	23	1.0	0.642356779086764	0.0	23.800000000000068	16.0	0.02074340867030759	12.199999999999973	6.0	0.21695012854546358	7.599999999999989	1.0	0.2812054599171985	dead (regular)
ATP8	Q0080	Oxidative Phosphorylation	phase 2	23	1.0	0.642356779086764	0.0	23.800000000000068	16.0	0.02074340867030759	12.199999999999973	6.0	0.21695012854546358	7.599999999999989	1.0	0.2812054599171985	dead (regular)
CIT1	YNR001C	TCA	phase 2	23	1.0	0.7767761432375884	0.0	23.800000000000068	16.0	0.02074340867030759	10.599999999999978	6.0	0.20852572743279316	6.199999999999994	1.0	0.27044695984238626	dead (regular)
ENO1	YGR254W	Glycolysis	phase 2	23	1.0	0.7783283696064335	0.0	23.800000000000068	16.0	0.02074340867030759	9.599999999999982	6.0	0.20157303924849573	5.1999999999999975	1.0	0.26153912028213755	dead (regular)
ENO2	YHR174W	Glycolysis	phase 2	23	1.0	0.778328375965046	0.0	23.800000000000068	16.0	0.02074340867030759	9.599999999999982	6.0	0.20157302828496043	5.1999999999999975	1.0	0.26153910607394043	dead (regular)
TPI1	YDR050C	Glycolysis	phase 2	23	1.0	0.9972068512014416	0.0	23.800000000000068	16.0	0.02074340867030759	0.1	0.0	0.020746763965127514	6.299999999999994	7.0	0.27042758982341497	dead (regular)
GPM1	YKL152C	Glycolysis	phase 2	23	1.0	0.9999689749170221	0.0	23.800000000000068	16.0	0.02074340867030759	0.1	0.0	0.020746763965127514	6.299999999999994	7.0	0.2704641605561825	dead (regular)
COX4	YGL187C	Oxidative Phosphorylation	phase 2	25	1.0869565217391304	0.853673703839724	0.5942644898486605	23.800000000000068	16.0	0.02074340867030759	13.799999999999967	5.0	0.07875270032035833	5.299999999999997	4.0	0.25997616187746986	dead (regular)
COX8	YLR395C	Oxidative Phosphorylation	phase 2	25	1.0869565217391304	0.853673703839724	0.5942644898486605	23.800000000000068	16.0	0.02074340867030759	13.799999999999967	5.0	0.07875270032035833	5.299999999999997	4.0	0.25997616187746986	dead (regular)
GAL1	YBR020W	Galactose metabolism	phase 2	23	1.0	NaN	NaN	23.800000000000068	16.0	0.02074340867030759	10.599999999999978	6.0	0.20851888696227358	6.199999999999994	1.0	0.27043810024977266	dead (regular)
GAL10	YBR019C	Galactose metabolism	phase 2	23	1.0	0.29398780024476884	0.0	23.800000000000068	16.0	0.02074340867030759	10.19999999999998	6.0	0.2001162537782249	5.1999999999999975	1.0	0.2596511986846252	dead (regular)
HXK1	YFR053C	Glycolysis	phase 2	23	1.0	0.7722316207876939	0.0	23.800000000000068	16.0	0.02074340867030759	10.599999999999978	6.0	0.20850249534771476	6.199999999999994	1.0	0.27041687027343486	dead (regular)
HXK2	YGL253W	Glycolysis	phase 2	23	1.0	0.0	0.0	23.800000000000068	16.0	0.02074340867030759	10.599999999999978	6.0	0.20851880653550747	6.199999999999994	1.0	0.2704379960831983	dead (regular)
ATP4	YPL078C	Oxidative Phosphorylation	phase 2	23	1.0	0.6423567904126499	0.0	23.800000000000068	16.0	0.02074340867030759	12.199999999999973	6.0	0.21695012854546358	7.599999999999989	1.0	0.2812054599171985	dead (regular)
PDC1	YLR044C	Anaerobic excretion	phase 2	23	1.0	0.7855672714900586	0.0	23.800000000000068	16.0	0.02074340867030759	8.099999999999987	5.0	0.16051701267637558	6.299999999999994	2.0	0.27042494635914693	dead (regular)
CYT1	YOR065W	Oxidative Phosphorylation	phase 2	16	0.6956521739130435	0.4681566432886455	-0.572250874710341	23.800000000000068	16.0	0.02074340867030759	0.1	0.0	0.020746763965127514	0.0	0.0	NaN	dead (regular)
ADK1	YDR226W	Salvage pathways	phase 2	23	1.0	NaN	NaN	23.800000000000068	16.0	0.02074340867030759	10.599999999999978	6.0	0.2085188811243816	6.199999999999994	1.0	0.2704380926886926	dead (regular)
ATP1	YBL099W	Oxidative Phosphorylation	phase 2	23	1.0	0.6423567904126504	0.0	23.800000000000068	16.0	0.02074340867030759	12.199999999999973	6.0	0.21695012854546358	7.599999999999989	1.0	0.2812054599171985	dead (regular)
COX9	YDL067C	Oxidative Phosphorylation	phase 2	16	0.6956521739130435	0.46815664328864515	-0.5722508747103406	23.800000000000068	16.0	0.02074340867030759	0.1	0.0	0.020746763965127514	0.0	0.0	NaN	dead (regular)
COR1	YBL045C	Oxidative Phosphorylation	phase 2	16	0.6956521739130435	0.4681566432886455	-0.572250874710341	23.800000000000068	16.0	0.02074340867030759	0.1	0.0	0.020746763965127514	0.0	0.0	NaN	dead (regular)
QCR2	YPR191W	Oxidative Phosphorylation	phase 2	16	0.6956521739130435	0.4681566432886455	-0.572250874710341	23.800000000000068	16.0	0.02074340867030759	0.1	0.0	0.020746763965127514	0.0	0.0	NaN	dead (regular)
RIP1	YEL024W	Oxidative Phosphorylation	phase 2	16	0.6956521739130435	0.4681566432886455	-0.572250874710341	23.800000000000068	16.0	0.02074340867030759	0.1	0.0	0.020746763965127514	0.0	0.0	NaN	dead (regular)
FUM1	YPL262W	TCA	phase 2	16	0.6956521739130435	0.04639078847017403	-0.3191536138778558	23.800000000000068	16.0	0.02074340867030759	76.19999999999995	0.0	0.023242651987640955	0.0	0.0	NaN	alive
GAL7	YBR018C	Galactose metabolism	phase 2	23	1.0	0.29398785357203866	0.0	23.800000000000068	16.0	0.02074340867030759	10.19999999999998	6.0	0.20011624426087368	5.1999999999999975	1.0	0.25965118635061124	dead (regular)
QCR8	YJL166W	Oxidative Phosphorylation	phase 2	16	0.6956521739130435	0.4681566432886455	-0.572250874710341	23.800000000000068	16.0	0.02074340867030759	0.1	0.0	0.020746763965127514	0.0	0.0	NaN	dead (regular)
FBP1	YLR377C	Glycolysis	phase 2	23	1.0	0.5263010555020361	0.0	23.800000000000068	16.0	0.02074340867030759	10.599999999999978	6.0	0.2085188883969784	6.099999999999994	1.0	0.2704483487014846	dead (regular)
ATP5	YDR298C	Oxidative Phosphorylation	phase 2	23	1.0	0.642356779086764	0.0	23.800000000000068	16.0	0.02074340867030759	12.199999999999973	6.0	0.21695012854546358	7.599999999999989	1.0	0.2812054599171985	dead (regular)
LPD1	YFL018C	Other	phase 2	23	1.0	1.2913338802804695	0.0	23.800000000000068	16.0	0.02074340867030759	9.199999999999983	5.0	0.18103241348721127	23.20000000000006	2.0	0.3031588130823982	dead (regular)
ERR1	YOR393W	Glycolysis	phase 2	23	1.0	0.7783283234615952	0.0	23.800000000000068	16.0	0.02074340867030759	9.599999999999982	6.0	0.20157311881153256	5.1999999999999975	1.0	0.26153922339188057	dead (regular)
ERR2	YPL281C	Glycolysis	phase 2	23	1.0	0.2425670129580955	0.0	23.800000000000068	16.0	0.02074340867030759	10.19999999999998	6.0	0.20011398952605627	5.099999999999998	1.0	0.25965786351013326	dead (regular)
COX7	YMR256C	Oxidative Phosphorylation	phase 2	25	1.0869565217391304	0.853673703839724	0.5942644898486605	23.800000000000068	16.0	0.02074340867030759	13.799999999999967	5.0	0.07875270032035833	5.299999999999997	4.0	0.25997616187746986	dead (regular)
PCK1	YKR097W	Other	phase 2	23	1.0	0.430541387279625	0.0	23.800000000000068	16.0	0.02074340867030759	10.499999999999979	6.0	0.20659328511669037	5.799999999999995	1.0	0.2679845041956268	dead (regular)
PYC1	YGL062W	TCA	phase 2	23	1.0	0.7468289662601489	0.0	23.800000000000068	16.0	0.02074340867030759	10.599999999999978	6.0	0.20851885799923572	6.199999999999994	1.0	0.27043806273762827	dead (regular)
ZWF1	YNL241C	Pentose phosphate	phase 2	16	0.6956521739130435	0.7145957742142178	-1.0663746314512983	23.800000000000068	16.0	0.02074340867030759	76.19999999999995	0.0	0.023242651987640955	0.0	0.0	NaN	alive
LAT1	YNL071W	Other	phase 2	23	1.0	1.2913337921974772	0.0	23.800000000000068	16.0	0.02074340867030759	9.199999999999983	5.0	0.1810324123589676	23.20000000000006	2.0	0.30315881120202426	dead (regular)
PGI1	YBR196C	Glycolysis	phase 2	16	0.6956521739130435	0.8184474586113681	-1.6763622462076626	23.800000000000068	16.0	0.02074340867030759	0.1	0.0	0.020746763965127514	0.0	0.0	NaN	dead (regulation)
FBA1	YKL060C	Glycolysis	phase 2	16	0.6956521739130435	0.7434871502523241	-1.1864817937438008	23.800000000000068	16.0	0.02074340867030759	0.1	0.0	0.020746763965127514	0.0	0.0	NaN	dead (regulation)
TAL1	YLR354C	Pentose phosphate	phase 2	16	0.6956521739130435	0.8249273306414855	-1.7384085545854786	23.800000000000068	16.0	0.02074340867030759	76.19999999999995	0.0	0.023242651987640955	0.0	0.0	NaN	alive
PDA1	YER178W	Other	phase 2	23	1.0	1.2913338802804695	0.0	23.800000000000068	16.0	0.02074340867030759	9.199999999999983	5.0	0.18103241348721127	23.20000000000006	2.0	0.3031588130823982	dead (regular)
PDX1	YGR193C	Other	phase 2	23	1.0	1.2913337921974772	0.0	23.800000000000068	16.0	0.02074340867030759	9.199999999999983	5.0	0.1810324123589676	23.20000000000006	2.0	0.30315881120202426	dead (regular)
PDC5	YLR134W	Anaerobic excretion	phase 2	23	1.0	0.7951095864180864	0.0	23.800000000000068	16.0	0.02074340867030759	8.099999999999987	5.0	0.16052759444315812	6.299999999999994	2.0	0.27044273643800015	dead (regular)
PFK1	YGR240C	Glycolysis	phase 2	23	1.0	NaN	NaN	23.800000000000068	16.0	0.02074340867030759	10.599999999999978	6.0	0.20851888643235175	6.199999999999994	1.0	0.27043809956343207	dead (regular)
PFK2	YMR205C	Glycolysis	phase 2	16	0.6956521739130435	0.7396341633603466	-1.1689238112609	23.800000000000068	16.0	0.02074340867030759	0.1	0.0	0.020746763965127514	0.0	0.0	NaN	dead (regulation)
MDH1	YKL085W	TCA	phase 2	16	0.6956521739130435	0.10818961927870548	-0.34126966075546306	23.800000000000068	16.0	0.02074340867030759	76.19999999999995	0.0	0.023242651987640955	0.0	0.0	NaN	alive
GLK1	YCL040W	Glycolysis	phase 2	23	1.0	0.7648540664990441	0.0	23.800000000000068	16.0	0.02074340867030759	10.599999999999978	6.0	0.20852061461144605	6.199999999999994	1.0	0.270440337854306	dead (regular)
ACO1	YLR304C	TCA	phase 2	16	0.6956521739130435	0.7746660499319489	-1.350652336210514	23.800000000000068	16.0	0.02074340867030759	76.19999999999995	0.0	0.023242651987640955	0.0	0.0	NaN	alive
COX11	YPL132W	Oxidative Phosphorylation	phase 2	23	1.0	0.7773370548935391	0.0	23.800000000000068	16.0	0.02074340867030759	9.699999999999982	6.0	0.20368963783870137	5.4999999999999964	1.0	0.26425249878785445	dead (regular)
KGD1	YIL125W	TCA	phase 2	16	0.6956521739130435	0.32739011410510327	-0.4524878870640246	23.800000000000068	16.0	0.02074340867030759	76.19999999999995	0.0	0.023242651987640955	0.0	0.0	NaN	alive
ATP15	YPL271W	Oxidative Phosphorylation	phase 2	23	1.0	0.6423567904126499	0.0	23.800000000000068	16.0	0.02074340867030759	12.199999999999973	6.0	0.21695012854546358	7.599999999999989	1.0	0.2812054599171985	dead (regular)
SDH2	YLL041C	TCA	phase 2	16	0.6956521739130435	0.3272719234958808	-0.4524083901307083	23.800000000000068	16.0	0.02074340867030759	76.19999999999995	0.0	0.023242651987640955	0.0	0.0	NaN	alive
DAL7	YIR031C	Anaplerotic reactions	phase 2	23	1.0	NaN	NaN	23.800000000000068	16.0	0.02074340867030759	10.599999999999978	6.0	0.20851888832880555	6.199999999999994	1.0	0.2704381020196681	dead (regular)
IDP1	YDL066W	TCA	phase 2	16	0.6956521739130435	0.3535023899445505	-0.4707640389588647	23.800000000000068	16.0	0.02074340867030759	76.19999999999995	0.0	0.023242651987640955	0.0	0.0	NaN	alive
QCR9	YGR183C	Oxidative Phosphorylation	phase 2	16	0.6956521739130435	0.4681566432886455	-0.572250874710341	23.800000000000068	16.0	0.02074340867030759	0.1	0.0	0.020746763965127514	0.0	0.0	NaN	dead (regular)
TKL1	YPR074C	Pentose phosphate	phase 2	23	1.0	0.7959609421914594	0.0	23.800000000000068	16.0	0.02074340867030759	9.699999999999982	6.0	0.2014052253873081	5.399999999999997	1.0	0.2613022444217454	dead (regular)
PDC6	YGR087C	Anaerobic excretion	phase 2	23	1.0	0.7951169507032836	0.0	23.800000000000068	16.0	0.02074340867030759	8.099999999999987	5.0	0.16052540341459048	6.299999999999994	2.0	0.27043905287817616	dead (regular)
ICL1	YER065C	Anaplerotic reactions	phase 2	23	1.0	0.5595703041745633	0.0	23.800000000000068	16.0	0.02074340867030759	10.599999999999978	6.0	0.2084957975541375	6.199999999999994	1.0	0.2704081954721423	dead (regular)
ATP7	YKL016C	Oxidative Phosphorylation	phase 2	23	1.0	0.6423567904126499	0.0	23.800000000000068	16.0	0.02074340867030759	12.199999999999973	6.0	0.21695012854546358	7.599999999999989	1.0	0.2812054599171985	dead (regular)
MLS1	YNL117W	Anaplerotic reactions	phase 2	23	1.0	0.5592630089002886	0.0	23.800000000000068	16.0	0.02074340867030759	10.599999999999978	6.0	0.2085188910389605	6.199999999999994	1.0	0.2704381055297877	dead (regular)
PYC2	YBR218C	TCA	phase 2	23	1.0	0.0	0.0	23.800000000000068	16.0	0.02074340867030759	10.599999999999978	6.0	0.2085207132588307	6.199999999999994	1.0	0.27044046561973395	dead (regular)
NDI1	YML120C	Oxidative Phosphorylation	phase 2	16	0.6956521739130435	0.48181250751410415	-0.5873314784710678	23.800000000000068	16.0	0.02074340867030759	0.1	0.0	0.020746763965127514	0.0	0.0	NaN	dead (regular)
PDB1	YBR221C	Other	phase 2	23	1.0	1.2913338802804695	0.0	23.800000000000068	16.0	0.02074340867030759	9.199999999999983	5.0	0.18103241348721127	23.20000000000006	2.0	0.3031588130823982	dead (regular)
COX13	YGL191W	Oxidative Phosphorylation	phase 2	25	1.0869565217391304	0.853673703839724	0.5942644898486605	23.800000000000068	16.0	0.02074340867030759	13.799999999999967	5.0	0.07875270032035833	5.299999999999997	4.0	0.25997616187746986	dead (regular)
TKL2	YBR117C	Pentose phosphate	phase 2	23	1.0	0.29476008742152027	0.0	23.800000000000068	16.0	0.02074340867030759	10.19999999999998	6.0	0.20010158370198552	5.1999999999999975	1.0	0.2596321869946172	dead (regular)
PGM1	YKL127W	Galactose metabolism	phase 2	23	1.0	NaN	NaN	23.800000000000068	16.0	0.02074340867030759	10.599999999999978	6.0	0.20851887932943552	6.199999999999994	1.0	0.2704380903639269	dead (regular)
SDH3	YKL141W	TCA	phase 2	16	0.6956521739130435	0.3272719234958808	-0.4524083901307083	23.800000000000068	16.0	0.02074340867030759	76.19999999999995	0.0	0.023242651987640955	0.0	0.0	NaN	alive
PGM2	YMR105C	Galactose metabolism	phase 2	23	1.0	0.242434808974273	0.0	23.800000000000068	16.0	0.02074340867030759	10.19999999999998	6.0	0.20011391870681794	5.099999999999998	1.0	0.25965777172641225	dead (regular)
SDH4	YDR178W	TCA	phase 2	16	0.6956521739130435	0.3272719234958808	-0.4524083901307083	23.800000000000068	16.0	0.02074340867030759	76.19999999999995	0.0	0.023242651987640955	0.0	0.0	NaN	alive
QCR10	YHR001W-A	Oxidative Phosphorylation	phase 2	16	0.6956521739130435	0.4681566432886455	-0.572250874710341	23.800000000000068	16.0	0.02074340867030759	0.1	0.0	0.020746763965127514	0.0	0.0	NaN	dead (regular)
ATP3	YBR039W	Oxidative Phosphorylation	phase 2	23	1.0	0.6423567904126499	0.0	23.800000000000068	16.0	0.02074340867030759	12.199999999999973	6.0	0.21695012854546358	7.599999999999989	1.0	0.2812054599171985	dead (regular)
ADH5	YBR145W	Anaerobic excretion	phase 2	23	1.0	NaN	NaN	23.800000000000068	16.0	0.02074340867030759	10.599999999999978	6.0	0.2085188874025641	6.199999999999994	1.0	0.2704381008200256	dead (regular)
GND1	YHR183W	Pentose phosphate	phase 2	23	1.0	0.763639461670598	0.0	23.800000000000068	16.0	0.02074340867030759	10.599999999999978	6.0	0.208518573053085	6.199999999999994	1.0	0.27043769368307224	dead (regular)
COX23	YHR116W	Oxidative Phosphorylation	phase 2	23	1.0	0.7773370548935391	0.0	23.800000000000068	16.0	0.02074340867030759	9.699999999999982	6.0	0.20368963783870137	5.4999999999999964	1.0	0.26425249878785445	dead (regular)
SOL3	YHR163W	Pentose phosphate	phase 2	23	1.0	0.7626803289320263	0.0	23.800000000000068	16.0	0.02074340867030759	10.599999999999978	6.0	0.20851829156194604	6.099999999999994	1.0	0.2704475756504929	dead (regular)
ALD5	YER073W	Phenylalanine, tyrosine, and tryptophan biosynthesis (aromatic amino acids)	phase 2	23	1.0	0.5300143306268219	0.0	23.800000000000068	16.0	0.02074340867030759	9.699999999999982	6.0	0.19735825134645105	4.899999999999999	1.0	0.25610512093606075	dead (regular)
GPP2	YER062C	Anaerobic excretion	phase 2	23	1.0	0.5438596491228065	0.0	23.800000000000068	16.0	0.02074340867030759	10.599999999999978	6.0	0.2085188874593526	6.199999999999994	1.0	0.27043810089357534	dead (regular)
NDE1	YMR145C	Oxidative Phosphorylation	phase 2	23	1.0	NaN	NaN	23.800000000000068	16.0	0.02074340867030759	10.599999999999978	6.0	0.2085188776211958	6.199999999999994	1.0	0.27043808815146103	dead (regular)
GPP1	YIL053W	Anaerobic excretion	phase 2	23	1.0	0.793333333333334	0.0	23.800000000000068	16.0	0.02074340867030759	10.599999999999978	6.0	0.20851919796506613	6.199999999999994	1.0	0.2704385030521872	dead (regular)
GPD2	YOL059W	Anaerobic excretion	phase 2	23	1.0	NaN	NaN	23.800000000000068	16.0	0.02074340867030759	10.599999999999978	6.0	0.20851888324417917	6.199999999999994	1.0	0.27043809543419695	dead (regular)
ERR3	YMR323W	Glycolysis	phase 2	23	1.0	0.7783282642426637	0.0	23.800000000000068	16.0	0.02074340867030759	9.599999999999982	6.0	0.20157322060461288	5.1999999999999975	1.0	0.2615393553106559	dead (regular)
CIT3	YPR001W	TCA	phase 2	23	1.0	0.506926425714508	0.0	23.800000000000068	16.0	0.02074340867030759	10.599999999999978	6.0	0.20851887930042368	6.199999999999994	1.0	0.2704380903263516	dead (regular)
ALD4	YOR374W	Phenylalanine, tyrosine, and tryptophan biosynthesis (aromatic amino acids)	phase 2	23	1.0	0.4278629965009239	0.0	23.800000000000068	16.0	0.02074340867030759	10.29999999999998	6.0	0.20011021699274695	5.1999999999999975	1.0	0.2596433753105489	dead (regular)
RPE1	YJL121C	Pentose phosphate	phase 2	23	1.0	0.8112597528914188	0.0	23.800000000000068	16.0	0.02074340867030759	8.799999999999985	5.0	0.16901572827518058	11.499999999999975	2.0	0.2844166583845177	dead (regular)
SDH9	YJL045W	TCA	phase 2	23	1.0	0.6982256078142361	0.0	23.800000000000068	16.0	0.02074340867030759	10.599999999999978	6.0	0.2085188791297644	6.199999999999994	1.0	0.2704380901053183	dead (regular)
COX16	YJL003W	Oxidative Phosphorylation	phase 2	23	1.0	0.7773370548935391	0.0	23.800000000000068	16.0	0.02074340867030759	9.699999999999982	6.0	0.20368963783870137	5.4999999999999964	1.0	0.26425249878785445	dead (regular)
ALD2	YMR170C	Phenylalanine, tyrosine, and tryptophan biosynthesis (aromatic amino acids)	phase 2	23	1.0	0.4692680996511963	0.0	23.800000000000068	16.0	0.02074340867030759	10.29999999999998	6.0	0.20011021784209143	5.1999999999999975	1.0	0.259643376411257	dead (regular)
PYK2	YOR347C	Glycolysis	phase 2	23	1.0	0.2638643916891624	0.0	23.800000000000068	16.0	0.02074340867030759	10.599999999999978	6.0	0.2085188785829783	6.199999999999994	1.0	0.27043808939713576	dead (regular)
ACS2	YLR153C	Other	phase 2	23	1.0	0.769640796387291	0.0	23.800000000000068	16.0	0.02074340867030759	10.699999999999978	6.0	0.2085039923540634	6.099999999999994	1.0	0.2704290545915237	dead (regular)
COX18	YGR062C	Oxidative Phosphorylation	phase 2	23	1.0	0.7773370548935391	0.0	23.800000000000068	16.0	0.02074340867030759	9.699999999999982	6.0	0.20368963783870137	5.4999999999999964	1.0	0.26425249878785445	dead (regular)
LSC2	YGR244C	TCA	phase 2	16	0.6956521739130435	0.32739011410510344	-0.4524878870640248	23.800000000000068	16.0	0.02074340867030759	76.19999999999995	0.0	0.023242651987640955	0.0	0.0	NaN	alive
SOL4	YGR248W	Pentose phosphate	phase 2	23	1.0	0.7357512225856627	0.0	23.800000000000068	16.0	0.02074340867030759	10.599999999999978	6.0	0.20852040607761918	6.199999999999994	1.0	0.2704400677669276	dead (regular)
GND2	YGR256W	Pentose phosphate	phase 2	23	1.0	0.7357584032166424	0.0	23.800000000000068	16.0	0.02074340867030759	10.599999999999978	6.0	0.20851911496382314	6.199999999999994	1.0	0.27043839555121985	dead (regular)
LSC1	YOR142W	TCA	phase 2	16	0.6956521739130435	0.32739011410510344	-0.4524878870640248	23.800000000000068	16.0	0.02074340867030759	76.19999999999995	0.0	0.023242651987640955	0.0	0.0	NaN	alive
ALD6	YPL061W	Anaerobic excretion	phase 2	23	1.0	0.5663522739548652	0.0	23.800000000000068	16.0	0.02074340867030759	10.699999999999978	6.0	0.20529006247964676	5.599999999999996	1.0	0.26631619704373083	dead (regular)
OLI1	Q0130	Oxidative Phosphorylation	phase 2	23	1.0	0.6423567790867645	0.0	23.800000000000068	16.0	0.02074340867030759	12.199999999999973	6.0	0.21695012854546358	7.599999999999989	1.0	0.2812054599171985	dead (regular)
TIM11	YDR322C-A	Oxidative Phosphorylation	phase 2	23	1.0	0.642356779086764	0.0	23.800000000000068	16.0	0.02074340867030759	12.199999999999973	6.0	0.21695012854546358	7.599999999999989	1.0	0.2812054599171985	dead (regular)
ATP18	YML081C-A	Oxidative Phosphorylation	phase 2	23	1.0	0.642356779086764	0.0	23.800000000000068	16.0	0.02074340867030759	12.199999999999973	6.0	0.21695012854546358	7.599999999999989	1.0	0.2812054599171985	dead (regular)
ATP19	YOL077W-A	Oxidative Phosphorylation	phase 2	23	1.0	0.642356779086764	0.0	23.800000000000068	16.0	0.02074340867030759	12.199999999999973	6.0	0.21695012854546358	7.599999999999989	1.0	0.2812054599171985	dead (regular)
GPD1	YDL022W	Anaerobic excretion	phase 2	23	1.0	0.7246376811594164	0.0	23.800000000000068	16.0	0.02074340867030759	10.599999999999978	6.0	0.20850870142118302	6.199999999999994	1.0	0.2704249082121268	dead (regular)
SDH1	YKL148C	TCA	phase 2	23	1.0	0.7742086235759447	0.0	23.800000000000068	16.0	0.02074340867030759	10.599999999999978	6.0	0.2087220011284762	6.299999999999994	1.0	0.2706909064682308	dead (regular)
COX12	YLR038C	Oxidative Phosphorylation	phase 2	25	1.0869565217391304	0.853673703839724	0.5942644898486605	23.800000000000068	16.0	0.02074340867030759	13.799999999999967	5.0	0.07875270032035833	5.299999999999997	4.0	0.25997616187746986	dead (regular)
ACS1	YAL054C	Other	phase 2	23	1.0	0.6640392509800929	0.0	23.800000000000068	16.0	0.02074340867030759	10.599999999999978	6.0	0.20851888197987786	6.199999999999994	1.0	0.2704380937967085	dead (regular)
HFD1	YMR110C	Phenylalanine, tyrosine, and tryptophan biosynthesis (aromatic amino acids)	phase 2	23	1.0	0.7353073325488205	0.0	23.800000000000068	16.0	0.02074340867030759	9.699999999999982	6.0	0.19767087456170526	4.999999999999998	1.0	0.25650092768669774	dead (regular)
COX20	YDR231C	Oxidative Phosphorylation	phase 2	23	1.0	0.7773370548935391	0.0	23.800000000000068	16.0	0.02074340867030759	9.699999999999982	6.0	0.20368963783870137	5.4999999999999964	1.0	0.26425249878785445	dead (regular)
YLR446W	YLR446W	Glycolysis	phase 2	23	1.0	0.7826784865634723	0.0	23.800000000000068	16.0	0.02074340867030759	10.09999999999998	6.0	0.20019009042958938	5.1999999999999975	1.0	0.25974688731664686	dead (regular)
ATP17	YDR377W	Oxidative Phosphorylation	phase 2	23	1.0	0.6423567904126499	0.0	23.800000000000068	16.0	0.02074340867030759	12.199999999999973	6.0	0.21695012854546358	7.599999999999989	1.0	0.2812054599171985	dead (regular)
NDE2	YDL085W	Oxidative Phosphorylation	phase 2	23	1.0	0.537342815627368	0.0	23.800000000000068	16.0	0.02074340867030759	10.599999999999978	6.0	0.20851888853845407	6.099999999999994	1.0	0.27044834888473146	dead (regular)
FAP7	YDL166C	Salvage pathways	phase 2	23	1.0	0.7562976594368991	0.0	23.800000000000068	16.0	0.02074340867030759	10.599999999999978	6.0	0.2085145183753275	6.199999999999994	1.0	0.27043244217398266	dead (regular)
ATP16	YDL004W	Oxidative Phosphorylation	phase 2	23	1.0	0.642356779086764	0.0	23.800000000000068	16.0	0.02074340867030759	12.199999999999973	6.0	0.21695012854546358	7.599999999999989	1.0	0.2812054599171985	dead (regular)
RKI1	YOR095C	Pentose phosphate	phase 2	16	0.6956521739130435	0.7947625946213115	-1.4829062252341236	23.800000000000068	16.0	0.02074340867030759	76.19999999999995	0.0	0.023242651987640955	0.0	0.0	NaN	alive
ATP20	YPR020W	Oxidative Phosphorylation	phase 2	23	1.0	0.6423567904126499	0.0	23.800000000000068	16.0	0.02074340867030759	12.199999999999973	6.0	0.21695012854546358	7.599999999999989	1.0	0.2812054599171985	dead (regular)
ATP14	YLR295C	Oxidative Phosphorylation	phase 2	23	1.0	0.642356779086764	0.0	23.800000000000068	16.0	0.02074340867030759	12.199999999999973	6.0	0.21695012854546358	7.599999999999989	1.0	0.2812054599171985	dead (regular)
COX19	YLL018C-A	Oxidative Phosphorylation	phase 2	23	1.0	0.7773370548935391	0.0	23.800000000000068	16.0	0.02074340867030759	9.699999999999982	6.0	0.20368963783870137	5.4999999999999964	1.0	0.26425249878785445	dead (regular)
SOD1	YJR104C	Oxidative stress	phase 2	23	1.0	0.6179680142204231	0.0	23.800000000000068	16.0	0.02074340867030759	10.699999999999978	6.0	0.2115819534049955	6.5999999999999925	1.0	0.2743955355079306	dead (regular)
SOD2	YHR008C	Oxidative stress	phase 2	23	1.0	NaN	NaN	23.800000000000068	16.0	0.02074340867030759	10.599999999999978	6.0	0.20851888000935806	6.199999999999994	1.0	0.2704380912445442	dead (regular)
GPX3	YIR037W	Oxidative stress	phase 2	23	1.0	0.5447244526473133	0.0	23.800000000000068	16.0	0.02074340867030759	10.499999999999979	6.0	0.20658749429316653	5.999999999999995	1.0	0.2679568062487129	dead (regular)
GLR1	YPL091W	Oxidative stress	phase 2	23	1.0	0.49739403522094666	0.0	23.800000000000068	16.0	0.02074340867030759	10.599999999999978	6.0	0.20658070610283652	5.799999999999995	1.0	0.2679682082861713	dead (regular)
TRX3	YCR083W	Oxidative stress	phase 2	23	1.0	0.5474474397974339	0.0	23.800000000000068	16.0	0.02074340867030759	10.599999999999978	6.0	0.2085188884572709	6.199999999999994	1.0	0.2704381021860526	dead (regular)
TRR2	YHR106W	Oxidative stress	phase 2	23	1.0	0.5474475208680002	0.0	23.800000000000068	16.0	0.02074340867030759	10.599999999999978	6.0	0.20851887843454853	6.199999999999994	1.0	0.27043808920489343	dead (regular)
CTA1	YDR256C	Oxidative stress	phase 2	23	1.0	0.08680126196942557	0.0	23.800000000000068	16.0	0.02074340867030759	10.599999999999978	6.0	0.20861861658486544	6.199999999999994	1.0	0.2705672673626398	dead (regular)
GPX1	YKL026C	Oxidative stress	phase 2	23	1.0	0.5474432500439496	0.0	23.800000000000068	16.0	0.02074340867030759	10.599999999999978	6.0	0.2085188918279084	6.199999999999994	1.0	0.2704381065516112	dead (regular)
GPX2	YBR244W	Oxidative stress	phase 2	23	1.0	0.272645343911855	0.0	23.800000000000068	16.0	0.02074340867030759	10.599999999999978	6.0	0.20851888779451677	6.199999999999994	1.0	0.27043810132767143	dead (regular)
TRX1	YLR043C	Oxidative stress	phase 2	23	1.0	NaN	NaN	23.800000000000068	16.0	0.02074340867030759	10.599999999999978	6.0	0.20851887873522712	6.199999999999994	1.0	0.2704380895943243	dead (regular)
TRX2	YGR209C	Oxidative stress	phase 2	23	1.0	0.7577265339005211	0.0	23.800000000000068	16.0	0.02074340867030759	10.599999999999978	6.0	0.20851888488118064	6.199999999999994	1.0	0.2704380975543976	dead (regular)
TRR1	YDR353W	Oxidative stress	phase 2	22	0.9565217391304348	0.7250469095728347	-0.15812974061145363	23.800000000000068	16.0	0.02074340867030759	8.599999999999985	5.0	0.19100028863245078	4.300000000000001	1.0	0.2479173945116679	dead (regular)
CTT1	YGR088W	Oxidative stress	phase 2	23	1.0	NaN	NaN	23.800000000000068	16.0	0.02074340867030759	10.599999999999978	6.0	0.2085188884449004	6.199999999999994	1.0	0.27043810217003034	dead (regular)
PGM2,PGM1	YMR105C,YKL127W	Galactose metabolism	phase 2	23	1.0	0.24243480090922995	0.0	23.800000000000068	16.0	0.02074340867030759	10.19999999999998	6.0	0.2001139204554388	5.099999999999998	1.0	0.2596577739926738	dead (regular)
YLR446W,GLK1,HXK1,HXK2	YLR446W,YCL040W,YFR053C,YGL253W	Glycolysis	phase 2	23	1.0	0.9994852572105367	0.0	23.800000000000068	16.0	0.02074340867030759	0.1	0.0	0.020746763965127514	6.299999999999994	7.0	0.27046416283169544	dead (regular)
TDH3,TDH1,TDH2	YGR192C,YJL052W,YJR009C	Glycolysis	phase 2	23	1.0	1.0000911877909868	0.0	23.800000000000068	16.0	0.02074340867030759	0.1	0.0	0.020746763965127514	6.299999999999994	7.0	0.27046416283169544	dead (regular)
ERR2,ENO1,ENO2,ERR3,ERR1	YPL281C,YGR254W,YHR174W,YMR323W,YOR393W	Glycolysis	phase 2	23	1.0	0.9999355910354544	0.0	23.800000000000068	16.0	0.02074340867030759	0.1	0.0	0.020746763965127514	6.299999999999994	7.0	0.27046416283169544	dead (regular)
CDC19,PYK2	YAL038W,YOR347C	Glycolysis	phase 2	23	1.0	1.0001684003470657	0.0	23.800000000000068	16.0	0.02074340867030759	0.1	0.0	0.020746763965127514	6.299999999999994	7.0	0.2704641605561825	dead (regular)
SOL4,SOL3	YGR248W,YHR163W	Pentose phosphate	phase 2	16	0.6956521739130435	0.7145957742142175	-1.0663746314512967	23.800000000000068	16.0	0.02074340867030759	76.19999999999995	0.0	0.023242651987640955	0.0	0.0	NaN	alive
GND2,GND1	YGR256W,YHR183W	Pentose phosphate	phase 2	23	1.0	0.8085641963430349	0.0	23.800000000000068	16.0	0.02074340867030759	8.999999999999984	5.0	0.17237529526310297	12.69999999999997	2.0	0.2899182550613332	dead (regular)
TKL2,TKL1	YBR117C,YPR074C	Pentose phosphate	phase 2	16	0.6956521739130435	0.7188961773453518	-1.0826883221039119	23.800000000000068	16.0	0.02074340867030759	76.19999999999995	0.0	0.023242651987640955	0.0	0.0	NaN	alive
GPD1,GPD2	YDL022W,YOL059W	Anaerobic excretion	phase 2	23	1.0	0.7198067632850201	0.0	23.800000000000068	16.0	0.02074340867030759	10.29999999999998	6.0	0.20730365106192897	5.999999999999995	1.0	0.26888446446009806	dead (regular)
GPP2,GPP1	YER062C,YIL053W	Anaerobic excretion	phase 2	23	1.0	0.7198067632850241	0.0	23.800000000000068	16.0	0.02074340867030759	10.29999999999998	6.0	0.20730364962418196	5.999999999999995	1.0	0.2688844625977437	dead (regular)
PDC6,PDC1,PDC5	YGR087C,YLR044C,YLR134W	Anaerobic excretion	phase 2	23	1.0	0.9986789417038394	0.0	23.800000000000068	16.0	0.02074340867030759	0.1	0.0	0.020746763965127514	6.399999999999993	7.0	0.27042580253831583	dead (regular)
ADH5,ADH1	YBR145W,YOL086C	Anaerobic excretion	phase 2	26	1.1304347826086956	0.7509879717560036	0.5238091650773115	23.800000000000068	16.0	0.02074340867030759	33.1000000000002	10.0	0.2907029804320296	0.0	0.0	NaN	dead (regular)
HFD1,ALD2,ALD5,ALD4	YMR110C,YMR170C,YER073W,YOR374W	Phenylalanine, tyrosine, and tryptophan biosynthesis (aromatic amino acids)	phase 2	23	1.0	0.6065769839136981	0.0	23.800000000000068	16.0	0.02074340867030759	9.699999999999982	6.0	0.19794249027060726	4.999999999999998	1.0	0.2568529703943699	dead (regular)
DAL7,MLS1	YIR031C,YNL117W	Anaplerotic reactions	phase 2	23	1.0	0.5595704472735105	0.0	23.800000000000068	16.0	0.02074340867030759	10.599999999999978	6.0	0.2084957867997396	6.199999999999994	1.0	0.270408181543337	dead (regular)
ACS1,ACS2	YAL054C,YLR153C	Other	phase 2	16	0.6956521739130435	0.6723675136797951	-0.9289305511343842	23.800000000000068	16.0	0.02074340867030759	76.19999999999995	0.0	0.023242651987640955	0.0	0.0	NaN	alive
FAP7,ADK1	YDL166C,YDR226W	Salvage pathways	phase 2	16	0.6956521739130435	0.6723675136797949	-0.9289305511343835	23.800000000000068	16.0	0.02074340867030759	76.19999999999995	0.0	0.023242651987640955	0.0	0.0	NaN	alive
PYC2,PYC1	YBR218C,YGL062W	TCA	phase 2	16	0.6956521739130435	0.675428457872534	-0.9376910375199585	23.800000000000068	16.0	0.02074340867030759	76.19999999999995	0.0	0.023242651987640955	0.0	0.0	NaN	alive
CIT1,CIT3	YNR001C,YPR001W	TCA	phase 2	16	0.6956521739130435	0.35338352497375314	-0.47067750025175703	23.800000000000068	16.0	0.02074340867030759	76.19999999999995	0.0	0.023242651987640955	0.0	0.0	NaN	alive
SDH9,SDH1	YJL045W,YKL148C	TCA	phase 2	16	0.6956521739130435	0.32333880554297084	-0.44977874980871824	23.800000000000068	16.0	0.02074340867030759	76.19999999999995	0.0	0.023242651987640955	0.0	0.0	NaN	alive
NDE2,NDE1	YDL085W,YMR145C	Oxidative Phosphorylation	phase 2	23	1.0	0.5353650069517437	0.0	23.800000000000068	16.0	0.02074340867030759	10.499999999999979	6.0	0.2065956103138944	5.799999999999995	1.0	0.2679875164510818	dead (regular)
COX5B,COX6,COX4,COX8,COX7,COX13,COX12,COX11,COX23,COX16,COX18,COX20,COX19	YIL111W,YHR051W,YGL187C,YLR395C,YMR256C,YGL191W,YLR038C,YPL132W,YHR116W,YJL003W,YGR062C,YDR231C,YLL018C-A	Oxidative Phosphorylation	phase 2	16	0.6956521739130435	0.5809554688660682	-0.7262899369272122	23.800000000000068	16.0	0.02074340867030759	0.1	0.0	0.020746763965127514	0.0	0.0	NaN	dead (regular)
SOD1,SOD2	YJR104C,YHR008C	Oxidative stress	phase 2	17	0.7391304347826086	0.13465771110792127	-0.30146402015252216	23.800000000000068	16.0	0.02074340867030759	1.5000000000000002	1.0	0.06861967503328446	0.0	0.0	NaN	dead (regular)
GPX1,GPX2	YKL026C,YBR244W	Oxidative stress	phase 2	23	1.0	0.34201519338473135	0.0	23.800000000000068	16.0	0.02074340867030759	10.599999999999978	6.0	0.20658935971786174	5.799999999999995	1.0	0.2679794189047898	dead (regular)
TRX1,TRX2	YLR043C,YGR209C	Oxidative stress	phase 2	22	0.9565217391304348	0.7250469096803841	-0.15812974067330696	23.800000000000068	16.0	0.02074340867030759	8.599999999999985	5.0	0.19100028418090148	4.300000000000001	1.0	0.24791738873956537	dead (regular)
QCR6	YFR033C	Oxidative Phosphorylation	phase 3	22	0.9565217391304348	0.7365588912705469	-0.1650397733264029	23.800000000000068	16.0	0.02074340867030759	10.599999999999978	6.0	0.2085188791332471	0.1	0.0	0.2085109682378283	dead (regular)
QCR7	YDR529C	Oxidative Phosphorylation	phase 3	22	0.9565217391304348	0.7365588912705469	-0.1650397733264029	23.800000000000068	16.0	0.02074340867030759	10.599999999999978	6.0	0.2085188791332471	0.1	0.0	0.2085109682378283	dead (regular)
COB	Q0105	Oxidative Phosphorylation	phase 3	22	0.9565217391304348	0.7365588912705469	-0.1650397733264029	23.800000000000068	16.0	0.02074340867030759	10.599999999999978	6.0	0.2085188791332471	0.1	0.0	0.2085109682378283	dead (regular)
ADH1	YOL086C	Anaerobic excretion	phase 3	23	1.0	0.9719874299362876	0.0	23.800000000000068	16.0	0.02074340867030759	10.599999999999978	6.0	0.2085188791332471	5.999999999999995	1.0	0.27045858391024563	dead (regular)
TDH2	YJR009C	Glycolysis	phase 3	23	1.0	1.0	NaN	23.800000000000068	16.0	0.02074340867030759	10.599999999999978	6.0	0.2085188791332471	6.199999999999994	1.0	0.270438090109829	dead (regular)
TDH3	YGR192C	Glycolysis	phase 3	23	1.0	0.9638845916078399	0.0	23.800000000000068	16.0	0.02074340867030759	10.599999999999978	6.0	0.2085188791332471	6.199999999999994	1.0	0.270438090109829	dead (regular)
TDH1	YJL052W	Glycolysis	phase 3	23	1.0	0.9698308675451889	0.0	23.800000000000068	16.0	0.02074340867030759	10.599999999999978	6.0	0.2085188791332471	6.199999999999994	1.0	0.270438090109829	dead (regular)
COX1	Q0045	Oxidative Phosphorylation	phase 3	22	0.9565217391304348	0.7365588912705462	-0.16503977332640252	23.800000000000068	16.0	0.02074340867030759	10.599999999999978	6.0	0.2085188791332471	0.1	0.0	0.2085109682378283	dead (regular)
COX2	Q0250	Oxidative Phosphorylation	phase 3	22	0.9565217391304348	0.7365588912705462	-0.16503977332640252	23.800000000000068	16.0	0.02074340867030759	10.599999999999978	6.0	0.2085188791332471	0.1	0.0	0.2085109682378283	dead (regular)
COX3	Q0275	Oxidative Phosphorylation	phase 3	22	0.9565217391304348	0.7365588912705462	-0.16503977332640252	23.800000000000068	16.0	0.02074340867030759	10.599999999999978	6.0	0.2085188791332471	0.1	0.0	0.2085109682378283	dead (regular)
COX5B	YIL111W	Oxidative Phosphorylation	phase 3	22	0.9565217391304348	0.73277677025108	-0.16270389707667599	23.800000000000068	16.0	0.02074340867030759	10.599999999999978	6.0	0.2085188791332471	0.1	0.0	0.2085109682378283	dead (regular)
COX6	YHR051W	Oxidative Phosphorylation	phase 3	22	0.9565217391304348	0.73277677025108	-0.16270389707667599	23.800000000000068	16.0	0.02074340867030759	10.599999999999978	6.0	0.2085188791332471	0.1	0.0	0.2085109682378283	dead (regular)
CDC19	YAL038W	Glycolysis	phase 3	23	1.0	0.9721051853506516	0.0	23.800000000000068	16.0	0.02074340867030759	10.599999999999978	6.0	0.2085188791332471	6.199999999999994	1.0	0.270438090109829	dead (regular)
PGK1	YCR012W	Glycolysis	phase 3	22	0.9565217391304348	0.9712630638059921	-1.5129748201421382	23.800000000000068	16.0	0.02074340867030759	10.599999999999978	6.0	0.2085188791332471	64.8000000000006	0.0	0.2034908434970339	alive
ATP2	YJR121W	Oxidative Phosphorylation	phase 3	23	1.0	0.9355357496925862	0.0	23.800000000000068	16.0	0.02074340867030759	10.599999999999978	6.0	0.2085188791332471	0.1	0.0	0.2085109682378283	dead (regular)
ATP6	Q0085	Oxidative Phosphorylation	phase 3	23	1.0	0.9355357496925855	0.0	23.800000000000068	16.0	0.02074340867030759	10.599999999999978	6.0	0.2085188791332471	0.1	0.0	0.2085109682378283	dead (regular)
ATP8	Q0080	Oxidative Phosphorylation	phase 3	23	1.0	0.9355357496925855	0.0	23.800000000000068	16.0	0.02074340867030759	10.599999999999978	6.0	0.2085188791332471	0.1	0.0	0.2085109682378283	dead (regular)
CIT1	YNR001C	TCA	phase 3	23	1.0	0.5951385724371507	0.0	23.800000000000068	16.0	0.02074340867030759	10.599999999999978	6.0	0.2085188791332471	6.199999999999994	1.0	0.270438090109829	dead (regular)
ENO1	YGR254W	Glycolysis	phase 3	23	1.0	0.9717793710387532	0.0	23.800000000000068	16.0	0.02074340867030759	10.599999999999978	6.0	0.2085188791332471	5.999999999999995	1.0	0.27045858391024563	dead (regular)
ENO2	YHR174W	Glycolysis	phase 3	23	1.0	0.9717793710387534	0.0	23.800000000000068	16.0	0.02074340867030759	10.599999999999978	6.0	0.2085188791332471	5.999999999999995	1.0	0.27045858391024563	dead (regular)
TPI1	YDR050C	Glycolysis	phase 3	23	1.0	0.9971599895838142	0.0	23.800000000000068	16.0	0.02074340867030759	10.599999999999978	6.0	0.2085188791332471	12.499999999999972	1.0	0.269793792618636	dead (regular)
GPM1	YKL152C	Glycolysis	phase 3	22	0.9565217391304348	0.991772532307268	-5.284525262611883	23.800000000000068	16.0	0.02074340867030759	10.599999999999978	6.0	0.2085188791332471	64.8000000000006	0.0	0.2034908434970339	alive
COX4	YGL187C	Oxidative Phosphorylation	phase 3	22	0.9565217391304348	0.73277677025108	-0.16270389707667599	23.800000000000068	16.0	0.02074340867030759	10.599999999999978	6.0	0.2085188791332471	0.1	0.0	0.2085109682378283	dead (regular)
COX8	YLR395C	Oxidative Phosphorylation	phase 3	22	0.9565217391304348	0.73277677025108	-0.16270389707667599	23.800000000000068	16.0	0.02074340867030759	10.599999999999978	6.0	0.2085188791332471	0.1	0.0	0.2085109682378283	dead (regular)
GAL1	YBR020W	Galactose metabolism	phase 3	23	1.0	NaN	NaN	23.800000000000068	16.0	0.02074340867030759	10.599999999999978	6.0	0.2085188791332471	6.199999999999994	1.0	0.270438090109829	dead (regular)
GAL10	YBR019C	Galactose metabolism	phase 3	23	1.0	0.7373117239632492	0.0	23.800000000000068	16.0	0.02074340867030759	10.599999999999978	6.0	0.2085188791332471	5.999999999999995	1.0	0.27045858391024563	dead (regular)
HXK1	YFR053C	Glycolysis	phase 3	23	1.0	0.9657871950172598	0.0	23.800000000000068	16.0	0.02074340867030759	10.599999999999978	6.0	0.2085188791332471	6.199999999999994	1.0	0.270438090109829	dead (regular)
HXK2	YGL253W	Glycolysis	phase 3	23	1.0	1.0	NaN	23.800000000000068	16.0	0.02074340867030759	10.599999999999978	6.0	0.2085188791332471	6.199999999999994	1.0	0.270438090109829	dead (regular)
ATP4	YPL078C	Oxidative Phosphorylation	phase 3	23	1.0	0.9355357496925855	0.0	23.800000000000068	16.0	0.02074340867030759	10.599999999999978	6.0	0.2085188791332471	0.1	0.0	0.2085109682378283	dead (regular)
PDC1	YLR044C	Anaerobic excretion	phase 3	23	1.0	0.9965984682465334	0.0	23.800000000000068	16.0	0.02074340867030759	10.599999999999978	6.0	0.2085188791332471	6.199999999999994	1.0	0.270438090109829	dead (regular)
CYT1	YOR065W	Oxidative Phosphorylation	phase 3	22	0.9565217391304348	0.7365588912705469	-0.1650397733264029	23.800000000000068	16.0	0.02074340867030759	10.599999999999978	6.0	0.2085188791332471	0.1	0.0	0.2085109682378283	dead (regular)
ADK1	YDR226W	Salvage pathways	phase 3	23	1.0	NaN	NaN	23.800000000000068	16.0	0.02074340867030759	10.599999999999978	6.0	0.2085188791332471	6.199999999999994	1.0	0.270438090109829	dead (regular)
ATP1	YBL099W	Oxidative Phosphorylation	phase 3	23	1.0	0.9355357496925862	0.0	23.800000000000068	16.0	0.02074340867030759	10.599999999999978	6.0	0.2085188791332471	0.1	0.0	0.2085109682378283	dead (regular)
COX9	YDL067C	Oxidative Phosphorylation	phase 3	22	0.9565217391304348	0.7365588912705462	-0.16503977332640252	23.800000000000068	16.0	0.02074340867030759	10.599999999999978	6.0	0.2085188791332471	0.1	0.0	0.2085109682378283	dead (regular)
COR1	YBL045C	Oxidative Phosphorylation	phase 3	22	0.9565217391304348	0.7365588912705469	-0.1650397733264029	23.800000000000068	16.0	0.02074340867030759	10.599999999999978	6.0	0.2085188791332471	0.1	0.0	0.2085109682378283	dead (regular)
QCR2	YPR191W	Oxidative Phosphorylation	phase 3	22	0.9565217391304348	0.7365588912705469	-0.1650397733264029	23.800000000000068	16.0	0.02074340867030759	10.599999999999978	6.0	0.2085188791332471	0.1	0.0	0.2085109682378283	dead (regular)
RIP1	YEL024W	Oxidative Phosphorylation	phase 3	22	0.9565217391304348	0.7365588912705469	-0.1650397733264029	23.800000000000068	16.0	0.02074340867030759	10.599999999999978	6.0	0.2085188791332471	0.1	0.0	0.2085109682378283	dead (regular)
FUM1	YPL262W	TCA	phase 3	22	0.9565217391304348	0.7646117292184283	-0.1847086973586328	23.800000000000068	16.0	0.02074340867030759	10.599999999999978	6.0	0.2085188791332471	0.1	0.0	0.2085109682378283	dead (regular)
GAL7	YBR018C	Galactose metabolism	phase 3	23	1.0	0.7373117239632498	0.0	23.800000000000068	16.0	0.02074340867030759	10.599999999999978	6.0	0.2085188791332471	5.999999999999995	1.0	0.27045858391024563	dead (regular)
QCR8	YJL166W	Oxidative Phosphorylation	phase 3	22	0.9565217391304348	0.7365588912705469	-0.1650397733264029	23.800000000000068	16.0	0.02074340867030759	10.599999999999978	6.0	0.2085188791332471	0.1	0.0	0.2085109682378283	dead (regular)
FBP1	YLR377C	Glycolysis	phase 3	23	1.0	0.4648725433911078	0.0	23.800000000000068	16.0	0.02074340867030759	10.599999999999978	6.0	0.2085188791332471	5.999999999999995	1.0	0.27045858391024563	dead (regular)
ATP5	YDR298C	Oxidative Phosphorylation	phase 3	23	1.0	0.9355357496925855	0.0	23.800000000000068	16.0	0.02074340867030759	10.599999999999978	6.0	0.2085188791332471	0.1	0.0	0.2085109682378283	dead (regular)
LPD1	YFL018C	Other	phase 3	23	1.0	0.7679351972893576	0.0	23.800000000000068	16.0	0.02074340867030759	10.599999999999978	6.0	0.2085188791332471	9.599999999999982	1.0	0.2700900715056735	dead (regular)
ERR1	YOR393W	Glycolysis	phase 3	23	1.0	0.9717793710387529	0.0	23.800000000000068	16.0	0.02074340867030759	10.599999999999978	6.0	0.2085188791332471	5.999999999999995	1.0	0.27045858391024563	dead (regular)
ERR2	YPL281C	Glycolysis	phase 3	23	1.0	0.7779165559838305	0.0	23.800000000000068	16.0	0.02074340867030759	10.599999999999978	6.0	0.2085188791332471	5.999999999999995	1.0	0.27045858391024563	dead (regular)
COX7	YMR256C	Oxidative Phosphorylation	phase 3	22	0.9565217391304348	0.73277677025108	-0.16270389707667599	23.800000000000068	16.0	0.02074340867030759	10.599999999999978	6.0	0.2085188791332471	0.1	0.0	0.2085109682378283	dead (regular)
PCK1	YKR097W	Other	phase 3	23	1.0	0.5606457780683234	0.0	23.800000000000068	16.0	0.02074340867030759	10.599999999999978	6.0	0.2085188791332471	5.999999999999995	1.0	0.27045858391024563	dead (regular)
PYC1	YGL062W	TCA	phase 3	23	1.0	0.9376627225642568	0.0	23.800000000000068	16.0	0.02074340867030759	10.599999999999978	6.0	0.2085188791332471	6.199999999999994	1.0	0.270438090109829	dead (regular)
ZWF1	YNL241C	Pentose phosphate	phase 3	22	0.9565217391304348	0.9526553710695215	-0.9183356560552882	23.800000000000068	16.0	0.02074340867030759	10.599999999999978	6.0	0.2085188791332471	64.8000000000006	0.0	0.2034908434970339	alive
LAT1	YNL071W	Other	phase 3	23	1.0	0.7679351972893581	0.0	23.800000000000068	16.0	0.02074340867030759	10.599999999999978	6.0	0.2085188791332471	9.599999999999982	1.0	0.2700900715056735	dead (regular)
PGI1	YBR196C	Glycolysis	phase 3	23	1.0	0.9925529100287694	0.0	23.800000000000068	16.0	0.02074340867030759	10.599999999999978	6.0	0.2085188791332471	15.59999999999996	1.0	0.26947765026789483	dead (regular)
FBA1	YKL060C	Glycolysis	phase 3	22	0.9565217391304348	0.9697794149401584	-1.438696861211367	23.800000000000068	16.0	0.02074340867030759	10.599999999999978	6.0	0.2085188791332471	64.8000000000006	0.0	0.2034908434970339	alive
TAL1	YLR354C	Pentose phosphate	phase 3	22	0.9565217391304348	0.9946017051961977	-8.05407308228921	23.800000000000068	16.0	0.02074340867030759	10.599999999999978	6.0	0.2085188791332471	64.8000000000006	0.0	0.2034908434970339	alive
PDA1	YER178W	Other	phase 3	23	1.0	0.7679351972893576	0.0	23.800000000000068	16.0	0.02074340867030759	10.599999999999978	6.0	0.2085188791332471	9.599999999999982	1.0	0.2700900715056735	dead (regular)
PDX1	YGR193C	Other	phase 3	23	1.0	0.7679351972893581	0.0	23.800000000000068	16.0	0.02074340867030759	10.599999999999978	6.0	0.2085188791332471	9.599999999999982	1.0	0.2700900715056735	dead (regular)
PDC5	YLR134W	Anaerobic excretion	phase 3	23	1.0	0.9702145801879044	0.0	23.800000000000068	16.0	0.02074340867030759	10.599999999999978	6.0	0.2085188791332471	6.199999999999994	1.0	0.270438090109829	dead (regular)
PFK1	YGR240C	Glycolysis	phase 3	23	1.0	NaN	NaN	23.800000000000068	16.0	0.02074340867030759	10.599999999999978	6.0	0.2085188791332471	6.199999999999994	1.0	0.270438090109829	dead (regular)
PFK2	YMR205C	Glycolysis	phase 3	22	0.9565217391304348	0.9671628269371414	-1.3240561477791304	23.800000000000068	16.0	0.02074340867030759	10.599999999999978	6.0	0.2085188791332471	64.8000000000006	0.0	0.2034908434970339	alive
MDH1	YKL085W	TCA	phase 3	22	0.9565217391304348	0.6959208105034103	-0.14298334898071946	23.800000000000068	16.0	0.02074340867030759	10.599999999999978	6.0	0.2085188791332471	0.1	0.0	0.2085109682378283	dead (regular)
GLK1	YCL040W	Glycolysis	phase 3	23	1.0	0.9646482283038864	0.0	23.800000000000068	16.0	0.02074340867030759	10.599999999999978	6.0	0.2085188791332471	6.199999999999994	1.0	0.270438090109829	dead (regular)
ACO1	YLR304C	TCA	phase 3	22	0.9565217391304348	0.9468610696199573	-0.8181997747906169	23.800000000000068	16.0	0.02074340867030759	10.599999999999978	6.0	0.2085188791332471	0.1	0.0	0.2085109682378283	dead (regular)
COX11	YPL132W	Oxidative Phosphorylation	phase 3	23	1.0	0.971778044611791	0.0	23.800000000000068	16.0	0.02074340867030759	10.599999999999978	6.0	0.2085188791332471	5.999999999999995	1.0	0.27045858391024563	dead (regular)
KGD1	YIL125W	TCA	phase 3	22	0.9565217391304348	0.5635793976035443	-0.09962467544112055	23.800000000000068	16.0	0.02074340867030759	10.599999999999978	6.0	0.2085188791332471	0.1	0.0	0.2085109682378283	dead (regular)
ATP15	YPL271W	Oxidative Phosphorylation	phase 3	23	1.0	0.9355357496925855	0.0	23.800000000000068	16.0	0.02074340867030759	10.599999999999978	6.0	0.2085188791332471	0.1	0.0	0.2085109682378283	dead (regular)
SDH2	YLL041C	TCA	phase 3	22	0.9565217391304348	0.5635350503952365	-0.09961455303326539	23.800000000000068	16.0	0.02074340867030759	10.599999999999978	6.0	0.2085188791332471	0.1	0.0	0.2085109682378283	dead (regular)
DAL7	YIR031C	Anaplerotic reactions	phase 3	23	1.0	NaN	NaN	23.800000000000068	16.0	0.02074340867030759	10.599999999999978	6.0	0.2085188791332471	6.199999999999994	1.0	0.270438090109829	dead (regular)
IDP1	YDL066W	TCA	phase 3	22	0.9565217391304348	0.5905476758439782	-0.1061863819168305	23.800000000000068	16.0	0.02074340867030759	10.599999999999978	6.0	0.2085188791332471	0.1	0.0	0.2085109682378283	dead (regular)
QCR9	YGR183C	Oxidative Phosphorylation	phase 3	22	0.9565217391304348	0.7365588912705469	-0.1650397733264029	23.800000000000068	16.0	0.02074340867030759	10.599999999999978	6.0	0.2085188791332471	0.1	0.0	0.2085109682378283	dead (regular)
TKL1	YPR074C	Pentose phosphate	phase 3	23	1.0	1.0	NaN	23.800000000000068	16.0	0.02074340867030759	10.599999999999978	6.0	0.2085188791332471	6.199999999999994	1.0	0.270438090109829	dead (regular)
PDC6	YGR087C	Anaerobic excretion	phase 3	23	1.0	0.9701976679811868	0.0	23.800000000000068	16.0	0.02074340867030759	10.599999999999978	6.0	0.2085188791332471	6.199999999999994	1.0	0.270438090109829	dead (regular)
ICL1	YER065C	Anaplerotic reactions	phase 3	23	1.0	0.44073683266956304	0.0	23.800000000000068	16.0	0.02074340867030759	10.599999999999978	6.0	0.2085188791332471	6.199999999999994	1.0	0.270438090109829	dead (regular)
ATP7	YKL016C	Oxidative Phosphorylation	phase 3	23	1.0	0.9355357496925855	0.0	23.800000000000068	16.0	0.02074340867030759	10.599999999999978	6.0	0.2085188791332471	0.1	0.0	0.2085109682378283	dead (regular)
MLS1	YNL117W	Anaplerotic reactions	phase 3	23	1.0	0.4407368326695632	0.0	23.800000000000068	16.0	0.02074340867030759	10.599999999999978	6.0	0.2085188791332471	6.199999999999994	1.0	0.270438090109829	dead (regular)
PYC2	YBR218C	TCA	phase 3	23	1.0	1.0	NaN	23.800000000000068	16.0	0.02074340867030759	10.599999999999978	6.0	0.2085188791332471	6.199999999999994	1.0	0.270438090109829	dead (regular)
NDI1	YML120C	Oxidative Phosphorylation	phase 3	22	0.9565217391304348	0.7517069481753078	-0.17510864903405804	23.800000000000068	16.0	0.02074340867030759	10.599999999999978	6.0	0.2085188791332471	0.1	0.0	0.2085109682378283	dead (regular)
PDB1	YBR221C	Other	phase 3	23	1.0	0.7679351972893576	0.0	23.800000000000068	16.0	0.02074340867030759	10.599999999999978	6.0	0.2085188791332471	9.599999999999982	1.0	0.2700900715056735	dead (regular)
COX13	YGL191W	Oxidative Phosphorylation	phase 3	22	0.9565217391304348	0.73277677025108	-0.16270389707667599	23.800000000000068	16.0	0.02074340867030759	10.599999999999978	6.0	0.2085188791332471	0.1	0.0	0.2085109682378283	dead (regular)
TKL2	YBR117C	Pentose phosphate	phase 3	23	1.0	0.7365344140370926	0.0	23.800000000000068	16.0	0.02074340867030759	10.599999999999978	6.0	0.2085188791332471	6.099999999999994	1.0	0.27044833670263035	dead (regular)
PGM1	YKL127W	Galactose metabolism	phase 3	23	1.0	NaN	NaN	23.800000000000068	16.0	0.02074340867030759	10.599999999999978	6.0	0.2085188791332471	6.199999999999994	1.0	0.270438090109829	dead (regular)
SDH3	YKL141W	TCA	phase 3	22	0.9565217391304348	0.5635350503952365	-0.09961455303326539	23.800000000000068	16.0	0.02074340867030759	10.599999999999978	6.0	0.2085188791332471	0.1	0.0	0.2085109682378283	dead (regular)
PGM2	YMR105C	Galactose metabolism	phase 3	23	1.0	0.7794502467049864	0.0	23.800000000000068	16.0	0.02074340867030759	10.599999999999978	6.0	0.2085188791332471	5.999999999999995	1.0	0.27045858391024563	dead (regular)
SDH4	YDR178W	TCA	phase 3	22	0.9565217391304348	0.5635350503952365	-0.09961455303326539	23.800000000000068	16.0	0.02074340867030759	10.599999999999978	6.0	0.2085188791332471	0.1	0.0	0.2085109682378283	dead (regular)
QCR10	YHR001W-A	Oxidative Phosphorylation	phase 3	22	0.9565217391304348	0.7365588912705469	-0.1650397733264029	23.800000000000068	16.0	0.02074340867030759	10.599999999999978	6.0	0.2085188791332471	0.1	0.0	0.2085109682378283	dead (regular)
ATP3	YBR039W	Oxidative Phosphorylation	phase 3	23	1.0	0.9355357496925855	0.0	23.800000000000068	16.0	0.02074340867030759	10.599999999999978	6.0	0.2085188791332471	0.1	0.0	0.2085109682378283	dead (regular)
ADH5	YBR145W	Anaerobic excretion	phase 3	23	1.0	NaN	NaN	23.800000000000068	16.0	0.02074340867030759	10.599999999999978	6.0	0.2085188791332471	6.199999999999994	1.0	0.270438090109829	dead (regular)
GND1	YHR183W	Pentose phosphate	phase 3	23	1.0	0.9533907896539823	0.0	23.800000000000068	16.0	0.02074340867030759	10.599999999999978	6.0	0.2085188791332471	6.199999999999994	1.0	0.270438090109829	dead (regular)
COX23	YHR116W	Oxidative Phosphorylation	phase 3	23	1.0	0.971778044611791	0.0	23.800000000000068	16.0	0.02074340867030759	10.599999999999978	6.0	0.2085188791332471	5.999999999999995	1.0	0.27045858391024563	dead (regular)
SOL3	YHR163W	Pentose phosphate	phase 3	23	1.0	0.9534538067168342	0.0	23.800000000000068	16.0	0.02074340867030759	10.599999999999978	6.0	0.2085188791332471	6.199999999999994	1.0	0.270438090109829	dead (regular)
ALD5	YER073W	Phenylalanine, tyrosine, and tryptophan biosynthesis (aromatic amino acids)	phase 3	23	1.0	0.6305819998194951	0.0	23.800000000000068	16.0	0.02074340867030759	10.599999999999978	6.0	0.2085188791332471	6.199999999999994	1.0	0.270438090109829	dead (regular)
GPP2	YER062C	Anaerobic excretion	phase 3	23	1.0	0.46491228070175356	0.0	23.800000000000068	16.0	0.02074340867030759	10.599999999999978	6.0	0.2085188791332471	6.199999999999994	1.0	0.270438090109829	dead (regular)
NDE1	YMR145C	Oxidative Phosphorylation	phase 3	23	1.0	NaN	NaN	23.800000000000068	16.0	0.02074340867030759	10.599999999999978	6.0	0.2085188791332471	6.199999999999994	1.0	0.270438090109829	dead (regular)
GPP1	YIL053W	Anaerobic excretion	phase 3	23	1.0	1.0	NaN	23.800000000000068	16.0	0.02074340867030759	10.599999999999978	6.0	0.2085188791332471	6.199999999999994	1.0	0.270438090109829	dead (regular)
GPD2	YOL059W	Anaerobic excretion	phase 3	23	1.0	NaN	NaN	23.800000000000068	16.0	0.02074340867030759	10.599999999999978	6.0	0.2085188791332471	6.199999999999994	1.0	0.270438090109829	dead (regular)
ERR3	YMR323W	Glycolysis	phase 3	23	1.0	0.971779371038754	0.0	23.800000000000068	16.0	0.02074340867030759	10.599999999999978	6.0	0.2085188791332471	5.999999999999995	1.0	0.27045858391024563	dead (regular)
CIT3	YPR001W	TCA	phase 3	23	1.0	0.5048063639145095	0.0	23.800000000000068	16.0	0.02074340867030759	10.599999999999978	6.0	0.2085188791332471	6.199999999999994	1.0	0.270438090109829	dead (regular)
ALD4	YOR374W	Phenylalanine, tyrosine, and tryptophan biosynthesis (aromatic amino acids)	phase 3	23	1.0	0.5035129921843873	0.0	23.800000000000068	16.0	0.02074340867030759	10.599999999999978	6.0	0.2085188791332471	6.199999999999994	1.0	0.270438090109829	dead (regular)
RPE1	YJL121C	Pentose phosphate	phase 3	23	1.0	0.9518736907564044	0.0	23.800000000000068	16.0	0.02074340867030759	10.599999999999978	6.0	0.2085188791332471	6.299999999999994	1.0	0.2704278441318048	dead (regular)
SDH9	YJL045W	TCA	phase 3	23	1.0	0.30177439218397206	0.0	23.800000000000068	16.0	0.02074340867030759	10.599999999999978	6.0	0.2085188791332471	6.199999999999994	1.0	0.270438090109829	dead (regular)
COX16	YJL003W	Oxidative Phosphorylation	phase 3	23	1.0	0.971778044611791	0.0	23.800000000000068	16.0	0.02074340867030759	10.599999999999978	6.0	0.2085188791332471	5.999999999999995	1.0	0.27045858391024563	dead (regular)
ALD2	YMR170C	Phenylalanine, tyrosine, and tryptophan biosynthesis (aromatic amino acids)	phase 3	23	1.0	0.4554670144030942	0.0	23.800000000000068	16.0	0.02074340867030759	10.599999999999978	6.0	0.2085188791332471	6.199999999999994	1.0	0.270438090109829	dead (regular)
PYK2	YOR347C	Glycolysis	phase 3	23	1.0	0.7575503253997015	0.0	23.800000000000068	16.0	0.02074340867030759	10.599999999999978	6.0	0.2085188791332471	6.199999999999994	1.0	0.270438090109829	dead (regular)
ACS2	YLR153C	Other	phase 3	23	1.0	1.0	NaN	23.800000000000068	16.0	0.02074340867030759	10.599999999999978	6.0	0.2085188791332471	6.299999999999994	1.0	0.2704278441318048	dead (regular)
COX18	YGR062C	Oxidative Phosphorylation	phase 3	23	1.0	0.971778044611791	0.0	23.800000000000068	16.0	0.02074340867030759	10.599999999999978	6.0	0.2085188791332471	5.999999999999995	1.0	0.27045858391024563	dead (regular)
LSC2	YGR244C	TCA	phase 3	22	0.9565217391304348	0.5635793976035444	-0.09962467544112057	23.800000000000068	16.0	0.02074340867030759	10.599999999999978	6.0	0.2085188791332471	0.1	0.0	0.2085109682378283	dead (regular)
SOL4	YGR248W	Pentose phosphate	phase 3	23	1.0	0.9387765044235432	0.0	23.800000000000068	16.0	0.02074340867030759	10.599999999999978	6.0	0.2085188791332471	6.199999999999994	1.0	0.270438090109829	dead (regular)
GND2	YGR256W	Pentose phosphate	phase 3	23	1.0	0.9386544141769817	0.0	23.800000000000068	16.0	0.02074340867030759	10.599999999999978	6.0	0.2085188791332471	6.199999999999994	1.0	0.270438090109829	dead (regular)
LSC1	YOR142W	TCA	phase 3	22	0.9565217391304348	0.5635793976035444	-0.09962467544112057	23.800000000000068	16.0	0.02074340867030759	10.599999999999978	6.0	0.2085188791332471	0.1	0.0	0.2085109682378283	dead (regular)
ALD6	YPL061W	Anaerobic excretion	phase 3	23	1.0	1.0	NaN	23.800000000000068	16.0	0.02074340867030759	10.599999999999978	6.0	0.2085188791332471	6.199999999999994	1.0	0.270438090109829	dead (regular)
OLI1	Q0130	Oxidative Phosphorylation	phase 3	23	1.0	0.9355357496925862	0.0	23.800000000000068	16.0	0.02074340867030759	10.599999999999978	6.0	0.2085188791332471	0.1	0.0	0.2085109682378283	dead (regular)
TIM11	YDR322C-A	Oxidative Phosphorylation	phase 3	23	1.0	0.9355357496925855	0.0	23.800000000000068	16.0	0.02074340867030759	10.599999999999978	6.0	0.2085188791332471	0.1	0.0	0.2085109682378283	dead (regular)
ATP18	YML081C-A	Oxidative Phosphorylation	phase 3	23	1.0	0.9355357496925855	0.0	23.800000000000068	16.0	0.02074340867030759	10.599999999999978	6.0	0.2085188791332471	0.1	0.0	0.2085109682378283	dead (regular)
ATP19	YOL077W-A	Oxidative Phosphorylation	phase 3	23	1.0	0.9355357496925855	0.0	23.800000000000068	16.0	0.02074340867030759	10.599999999999978	6.0	0.2085188791332471	0.1	0.0	0.2085109682378283	dead (regular)
GPD1	YDL022W	Anaerobic excretion	phase 3	23	1.0	0.8526570048309158	0.0	23.800000000000068	16.0	0.02074340867030759	10.599999999999978	6.0	0.2085188791332471	6.199999999999994	1.0	0.270438090109829	dead (regular)
SDH1	YKL148C	TCA	phase 3	23	1.0	0.5741141511294001	0.0	23.800000000000068	16.0	0.02074340867030759	10.599999999999978	6.0	0.2085188791332471	6.199999999999994	1.0	0.270438090109829	dead (regular)
COX12	YLR038C	Oxidative Phosphorylation	phase 3	22	0.9565217391304348	0.73277677025108	-0.16270389707667599	23.800000000000068	16.0	0.02074340867030759	10.599999999999978	6.0	0.2085188791332471	0.1	0.0	0.2085109682378283	dead (regular)
ACS1	YAL054C	Other	phase 3	23	1.0	0.33596072800285226	0.0	23.800000000000068	16.0	0.02074340867030759	10.599999999999978	6.0	0.2085188791332471	6.099999999999994	1.0	0.27044833670263035	dead (regular)
HFD1	YMR110C	Phenylalanine, tyrosine, and tryptophan biosynthesis (aromatic amino acids)	phase 3	23	1.0	0.8938202978032701	0.0	23.800000000000068	16.0	0.02074340867030759	10.599999999999978	6.0	0.2085188791332471	6.099999999999994	1.0	0.27044833670263035	dead (regular)
COX20	YDR231C	Oxidative Phosphorylation	phase 3	23	1.0	0.971778044611791	0.0	23.800000000000068	16.0	0.02074340867030759	10.599999999999978	6.0	0.2085188791332471	5.999999999999995	1.0	0.27045858391024563	dead (regular)
YLR446W	YLR446W	Glycolysis	phase 3	23	1.0	1.0	NaN	23.800000000000068	16.0	0.02074340867030759	10.599999999999978	6.0	0.2085188791332471	6.199999999999994	1.0	0.270438090109829	dead (regular)
ATP17	YDR377W	Oxidative Phosphorylation	phase 3	23	1.0	0.9355357496925855	0.0	23.800000000000068	16.0	0.02074340867030759	10.599999999999978	6.0	0.2085188791332471	0.1	0.0	0.2085109682378283	dead (regular)
NDE2	YDL085W	Oxidative Phosphorylation	phase 3	23	1.0	0.45364560400290715	0.0	23.800000000000068	16.0	0.02074340867030759	10.599999999999978	6.0	0.2085188791332471	5.999999999999995	1.0	0.27045858391024563	dead (regular)
FAP7	YDL166C	Salvage pathways	phase 3	23	1.0	0.9160734720182967	0.0	23.800000000000068	16.0	0.02074340867030759	10.599999999999978	6.0	0.2085188791332471	6.199999999999994	1.0	0.270438090109829	dead (regular)
ATP16	YDL004W	Oxidative Phosphorylation	phase 3	23	1.0	0.9355357496925855	0.0	23.800000000000068	16.0	0.02074340867030759	10.599999999999978	6.0	0.2085188791332471	0.1	0.0	0.2085109682378283	dead (regular)
RKI1	YOR095C	Pentose phosphate	phase 3	22	0.9565217391304348	0.9823678852145004	-2.4658562741050756	23.800000000000068	16.0	0.02074340867030759	10.599999999999978	6.0	0.2085188791332471	64.8000000000006	0.0	0.2034908434970339	alive
ATP20	YPR020W	Oxidative Phosphorylation	phase 3	23	1.0	0.9355357496925855	0.0	23.800000000000068	16.0	0.02074340867030759	10.599999999999978	6.0	0.2085188791332471	0.1	0.0	0.2085109682378283	dead (regular)
ATP14	YLR295C	Oxidative Phosphorylation	phase 3	23	1.0	0.9355357496925855	0.0	23.800000000000068	16.0	0.02074340867030759	10.599999999999978	6.0	0.2085188791332471	0.1	0.0	0.2085109682378283	dead (regular)
COX19	YLL018C-A	Oxidative Phosphorylation	phase 3	23	1.0	0.971778044611791	0.0	23.800000000000068	16.0	0.02074340867030759	10.599999999999978	6.0	0.2085188791332471	5.999999999999995	1.0	0.27045858391024563	dead (regular)
SOD1	YJR104C	Oxidative stress	phase 3	23	1.0	0.5530120378384756	0.0	23.800000000000068	16.0	0.02074340867030759	10.599999999999978	6.0	0.2085188791332471	6.399999999999993	1.0	0.2724689792956029	dead (regular)
SOD2	YHR008C	Oxidative stress	phase 3	23	1.0	NaN	NaN	23.800000000000068	16.0	0.02074340867030759	10.599999999999978	6.0	0.2085188791332471	6.199999999999994	1.0	0.270438090109829	dead (regular)
GPX3	YIR037W	Oxidative stress	phase 3	23	1.0	0.43366143791983647	0.0	23.800000000000068	16.0	0.02074340867030759	10.599999999999978	6.0	0.2085188791332471	6.199999999999994	1.0	0.270438090109829	dead (regular)
GLR1	YPL091W	Oxidative stress	phase 3	23	1.0	0.4659273209962108	0.0	23.800000000000068	16.0	0.02074340867030759	10.599999999999978	6.0	0.2085188791332471	6.199999999999994	1.0	0.270438090109829	dead (regular)
TRX3	YCR083W	Oxidative stress	phase 3	23	1.0	0.46558705653358656	0.0	23.800000000000068	16.0	0.02074340867030759	10.599999999999978	6.0	0.2085188791332471	6.199999999999994	1.0	0.270438090109829	dead (regular)
TRR2	YHR106W	Oxidative stress	phase 3	23	1.0	0.4655870565335864	0.0	23.800000000000068	16.0	0.02074340867030759	10.599999999999978	6.0	0.2085188791332471	6.199999999999994	1.0	0.270438090109829	dead (regular)
CTA1	YDR256C	Oxidative stress	phase 3	23	1.0	1.0	NaN	23.800000000000068	16.0	0.02074340867030759	10.599999999999978	6.0	0.2085188791332471	6.199999999999994	1.0	0.270438090109829	dead (regular)
GPX1	YKL026C	Oxidative stress	phase 3	23	1.0	0.46559217201699027	0.0	23.800000000000068	16.0	0.02074340867030759	10.599999999999978	6.0	0.2085188791332471	6.199999999999994	1.0	0.270438090109829	dead (regular)
GPX2	YBR244W	Oxidative stress	phase 3	23	1.0	0.7273546552627361	0.0	23.800000000000068	16.0	0.02074340867030759	10.599999999999978	6.0	0.2085188791332471	6.199999999999994	1.0	0.270438090109829	dead (regular)
TRX1	YLR043C	Oxidative stress	phase 3	23	1.0	NaN	NaN	23.800000000000068	16.0	0.02074340867030759	10.599999999999978	6.0	0.2085188791332471	6.199999999999994	1.0	0.270438090109829	dead (regular)
TRX2	YGR209C	Oxidative stress	phase 3	23	1.0	0.8937299957682994	0.0	23.800000000000068	16.0	0.02074340867030759	10.599999999999978	6.0	0.2085188791332471	6.199999999999994	1.0	0.270438090109829	dead (regular)
TRR1	YDR353W	Oxidative stress	phase 3	23	1.0	0.8937299957682989	0.0	23.800000000000068	16.0	0.02074340867030759	10.599999999999978	6.0	0.2085188791332471	6.199999999999994	1.0	0.270438090109829	dead (regular)
CTT1	YGR088W	Oxidative stress	phase 3	23	1.0	NaN	NaN	23.800000000000068	16.0	0.02074340867030759	10.599999999999978	6.0	0.2085188791332471	6.199999999999994	1.0	0.270438090109829	dead (regular)
PGM2,PGM1	YMR105C,YKL127W	Galactose metabolism	phase 3	23	1.0	0.7794502467049864	0.0	23.800000000000068	16.0	0.02074340867030759	10.599999999999978	6.0	0.2085188791332471	5.999999999999995	1.0	0.27045858391024563	dead (regular)
YLR446W,GLK1,HXK1,HXK2	YLR446W,YCL040W,YFR053C,YGL253W	Glycolysis	phase 3	22	0.9565217391304348	0.9737397698950898	-1.6556694551368611	23.800000000000068	16.0	0.02074340867030759	10.599999999999978	6.0	0.2085188791332471	64.8000000000006	0.0	0.2034908434970339	alive
TDH3,TDH1,TDH2	YGR192C,YJL052W,YJR009C	Glycolysis	phase 3	22	0.9565217391304348	0.9700774322098032	-1.4530257287547894	23.800000000000068	16.0	0.02074340867030759	10.599999999999978	6.0	0.2085188791332471	64.8000000000006	0.0	0.2034908434970339	alive
ERR2,ENO1,ENO2,ERR3,ERR1	YPL281C,YGR254W,YHR174W,YMR323W,YOR393W	Glycolysis	phase 3	22	0.9565217391304348	0.9658392142819706	-1.2727535375926158	23.800000000000068	16.0	0.02074340867030759	10.599999999999978	6.0	0.2085188791332471	64.8000000000006	0.0	0.2034908434970339	alive
CDC19,PYK2	YAL038W,YOR347C	Glycolysis	phase 3	22	0.9565217391304348	0.9696335976087612	-1.4317883399354991	23.800000000000068	16.0	0.02074340867030759	10.599999999999978	6.0	0.2085188791332471	64.8000000000006	0.0	0.2034908434970339	alive
SOL4,SOL3	YGR248W,YHR163W	Pentose phosphate	phase 3	22	0.9565217391304348	0.9526553710695219	-0.9183356560552968	23.800000000000068	16.0	0.02074340867030759	10.599999999999978	6.0	0.2085188791332471	64.8000000000006	0.0	0.2034908434970339	alive
GND2,GND1	YGR256W,YHR183W	Pentose phosphate	phase 3	23	1.0	0.9525876050320761	0.0	23.800000000000068	16.0	0.02074340867030759	10.599999999999978	6.0	0.2085188791332471	6.299999999999994	1.0	0.2704278441318048	dead (regular)
TKL2,TKL1	YBR117C,YPR074C	Pentose phosphate	phase 3	22	0.9565217391304348	0.9735804321414321	-1.6456840286834993	23.800000000000068	16.0	0.02074340867030759	10.599999999999978	6.0	0.2085188791332471	64.8000000000006	0.0	0.2034908434970339	alive
GPD1,GPD2	YDL022W,YOL059W	Anaerobic excretion	phase 3	23	1.0	0.8526570048309158	0.0	23.800000000000068	16.0	0.02074340867030759	10.599999999999978	6.0	0.2085188791332471	5.999999999999995	1.0	0.27045858391024563	dead (regular)
GPP2,GPP1	YER062C,YIL053W	Anaerobic excretion	phase 3	23	1.0	0.8526570048309171	0.0	23.800000000000068	16.0	0.02074340867030759	10.599999999999978	6.0	0.2085188791332471	5.999999999999995	1.0	0.27045858391024563	dead (regular)
PDC6,PDC1,PDC5	YGR087C,YLR044C,YLR134W	Anaerobic excretion	phase 3	23	1.0	0.9916982016093321	0.0	23.800000000000068	16.0	0.02074340867030759	10.599999999999978	6.0	0.2085188791332471	5.999999999999995	1.0	0.27045858391024563	dead (regular)
ADH5,ADH1	YBR145W,YOL086C	Anaerobic excretion	phase 3	23	1.0	0.9719874299362876	0.0	23.800000000000068	16.0	0.02074340867030759	10.599999999999978	6.0	0.2085188791332471	0.1	0.0	0.2085109682378283	dead (regular)
HFD1,ALD2,ALD5,ALD4	YMR110C,YMR170C,YER073W,YOR374W	Phenylalanine, tyrosine, and tryptophan biosynthesis (aromatic amino acids)	phase 3	23	1.0	0.721856941684033	0.0	23.800000000000068	16.0	0.02074340867030759	10.599999999999978	6.0	0.2085188791332471	6.499999999999993	1.0	0.27040735401994026	dead (regular)
DAL7,MLS1	YIR031C,YNL117W	Anaplerotic reactions	phase 3	23	1.0	0.4407368326695632	0.0	23.800000000000068	16.0	0.02074340867030759	10.599999999999978	6.0	0.2085188791332471	6.199999999999994	1.0	0.270438090109829	dead (regular)
ACS1,ACS2	YAL054C,YLR153C	Other	phase 3	22	0.9565217391304348	0.9160734720182967	-0.5180514661471978	23.800000000000068	16.0	0.02074340867030759	10.599999999999978	6.0	0.2085188791332471	64.8000000000006	0.0	0.2034908434970339	alive
FAP7,ADK1	YDL166C,YDR226W	Salvage pathways	phase 3	22	0.9565217391304348	0.9160734720182967	-0.518051466147198	23.800000000000068	16.0	0.02074340867030759	10.599999999999978	6.0	0.2085188791332471	64.8000000000006	0.0	0.2034908434970339	alive
PYC2,PYC1	YBR218C,YGL062W	TCA	phase 3	22	0.9565217391304348	0.938488116381654	-0.7068270114979502	23.800000000000068	16.0	0.02074340867030759	10.599999999999978	6.0	0.2085188791332471	64.8000000000006	0.0	0.2034908434970339	alive
CIT1,CIT3	YNR001C,YPR001W	TCA	phase 3	22	0.9565217391304348	0.5904973020360333	-0.1061733197015249	23.800000000000068	16.0	0.02074340867030759	10.599999999999978	6.0	0.2085188791332471	0.1	0.0	0.2085109682378283	dead (regular)
SDH9,SDH1	YJL045W,YKL148C	TCA	phase 3	22	0.9565217391304348	0.5603892396175234	-0.09890172122205931	23.800000000000068	16.0	0.02074340867030759	10.599999999999978	6.0	0.2085188791332471	0.1	0.0	0.2085109682378283	dead (regular)
NDE2,NDE1	YDL085W,YMR145C	Oxidative Phosphorylation	phase 3	23	1.0	0.45364560400290715	0.0	23.800000000000068	16.0	0.02074340867030759	10.599999999999978	6.0	0.2085188791332471	5.999999999999995	1.0	0.27045858391024563	dead (regular)
COX5B,COX6,COX4,COX8,COX7,COX13,COX12,COX11,COX23,COX16,COX18,COX20,COX19	YIL111W,YHR051W,YGL187C,YLR395C,YMR256C,YGL191W,YLR038C,YPL132W,YHR116W,YJL003W,YGR062C,YDR231C,YLL018C-A	Oxidative Phosphorylation	phase 3	22	0.9565217391304348	0.830934351258352	-0.2571679178660655	23.800000000000068	16.0	0.02074340867030759	10.599999999999978	6.0	0.2085188791332471	0.1	0.0	0.2085109682378283	dead (regular)
SOD1,SOD2	YJR104C,YHR008C	Oxidative stress	phase 3	22	0.9565217391304348	0.5530120378384756	-0.09726942233369101	23.800000000000068	16.0	0.02074340867030759	10.599999999999978	6.0	0.2085188791332471	0.1	0.0	0.2085109682378283	dead (regular)
GPX1,GPX2	YKL026C,YBR244W	Oxidative stress	phase 3	23	1.0	0.6389242160284313	0.0	23.800000000000068	16.0	0.02074340867030759	10.599999999999978	6.0	0.2085188791332471	6.199999999999994	1.0	0.270438090109829	dead (regular)
TRX1,TRX2	YLR043C,YGR209C	Oxidative stress	phase 3	23	1.0	0.8937299957682994	0.0	23.800000000000068	16.0	0.02074340867030759	10.599999999999978	6.0	0.2085188791332471	6.199999999999994	1.0	0.270438090109829	dead (regular)

## Sheet: interestingCasesDeletions
# INTERESTING ENZYMES
# from deletion experiment
enzyme(s)	standard name	pathway	deletion span	rls	rls change	enzyme change	lcc	time phase 1	rls phase 1	damage phase 1	time phase 2	rls phase 2	damage phase 2	time phase 3	rls phase 3	damage phase 3	status	why
TPI1	YDR050C	Glycolysis	phase 1	24	1.0434782608695652	0.09154204501667164	0.0478594090470187	27.800000000000125	23.0	0.18413582253945265	0.0	0.0	NaN	72.20000000000017	1.0	0.23515301838893074	alive	increased lifespan
PGI1	YBR196C	Glycolysis	phase 1	24	1.0434782608695652	0.2504413820219202	0.05800515106723341	34.70000000000022	22.0	0.18146713512869425	0.0	0.0	NaN	60.100000000000584	2.0	0.3036157194432415	dead (regular)	increased lifespan
COX5B	YIL111W	Oxidative Phosphorylation	phase 2	25	1.0869565217391304	0.853673703839724	0.5942644898486605	23.800000000000068	16.0	0.02074340867030759	13.799999999999967	5.0	0.07875270032035833	5.299999999999997	4.0	0.25997616187746986	dead (regular)	increased lifespan
COX6	YHR051W	Oxidative Phosphorylation	phase 2	25	1.0869565217391304	0.853673703839724	0.5942644898486605	23.800000000000068	16.0	0.02074340867030759	13.799999999999967	5.0	0.07875270032035833	5.299999999999997	4.0	0.25997616187746986	dead (regular)	increased lifespan
COX4	YGL187C	Oxidative Phosphorylation	phase 2	25	1.0869565217391304	0.853673703839724	0.5942644898486605	23.800000000000068	16.0	0.02074340867030759	13.799999999999967	5.0	0.07875270032035833	5.299999999999997	4.0	0.25997616187746986	dead (regular)	increased lifespan
COX8	YLR395C	Oxidative Phosphorylation	phase 2	25	1.0869565217391304	0.853673703839724	0.5942644898486605	23.800000000000068	16.0	0.02074340867030759	13.799999999999967	5.0	0.07875270032035833	5.299999999999997	4.0	0.25997616187746986	dead (regular)	increased lifespan
COX7	YMR256C	Oxidative Phosphorylation	phase 2	25	1.0869565217391304	0.853673703839724	0.5942644898486605	23.800000000000068	16.0	0.02074340867030759	13.799999999999967	5.0	0.07875270032035833	5.299999999999997	4.0	0.25997616187746986	dead (regular)	increased lifespan
COX13	YGL191W	Oxidative Phosphorylation	phase 2	25	1.0869565217391304	0.853673703839724	0.5942644898486605	23.800000000000068	16.0	0.02074340867030759	13.799999999999967	5.0	0.07875270032035833	5.299999999999997	4.0	0.25997616187746986	dead (regular)	increased lifespan
COX12	YLR038C	Oxidative Phosphorylation	phase 2	25	1.0869565217391304	0.853673703839724	0.5942644898486605	23.800000000000068	16.0	0.02074340867030759	13.799999999999967	5.0	0.07875270032035833	5.299999999999997	4.0	0.25997616187746986	dead (regular)	increased lifespan
ADH5,ADH1	YBR145W,YOL086C	Anaerobic excretion	phase 2	26	1.1304347826086956	0.7509879717560036	0.5238091650773115	23.800000000000068	16.0	0.02074340867030759	33.1000000000002	10.0	0.2907029804320296	0.0	0.0	NaN	dead (regular)	increased lifespan
TPI1	YDR050C	Glycolysis	phase 1	24	1.0434782608695652	0.09154204501667164	0.0478594090470187	27.800000000000125	23.0	0.18413582253945265	0.0	0.0	NaN	72.20000000000017	1.0	0.23515301838893074	alive	increased lifespan but only in specific phase
PGI1	YBR196C	Glycolysis	phase 1	24	1.0434782608695652	0.2504413820219202	0.05800515106723341	34.70000000000022	22.0	0.18146713512869425	0.0	0.0	NaN	60.100000000000584	2.0	0.3036157194432415	dead (regular)	increased lifespan but only in specific phase
COX5B	YIL111W	Oxidative Phosphorylation	phase 2	25	1.0869565217391304	0.853673703839724	0.5942644898486605	23.800000000000068	16.0	0.02074340867030759	13.799999999999967	5.0	0.07875270032035833	5.299999999999997	4.0	0.25997616187746986	dead (regular)	increased lifespan but only in specific phase
COX6	YHR051W	Oxidative Phosphorylation	phase 2	25	1.0869565217391304	0.853673703839724	0.5942644898486605	23.800000000000068	16.0	0.02074340867030759	13.799999999999967	5.0	0.07875270032035833	5.299999999999997	4.0	0.25997616187746986	dead (regular)	increased lifespan but only in specific phase
COX4	YGL187C	Oxidative Phosphorylation	phase 2	25	1.0869565217391304	0.853673703839724	0.5942644898486605	23.800000000000068	16.0	0.02074340867030759	13.799999999999967	5.0	0.07875270032035833	5.299999999999997	4.0	0.25997616187746986	dead (regular)	increased lifespan but only in specific phase
COX8	YLR395C	Oxidative Phosphorylation	phase 2	25	1.0869565217391304	0.853673703839724	0.5942644898486605	23.800000000000068	16.0	0.02074340867030759	13.799999999999967	5.0	0.07875270032035833	5.299999999999997	4.0	0.25997616187746986	dead (regular)	increased lifespan but only in specific phase
COX7	YMR256C	Oxidative Phosphorylation	phase 2	25	1.0869565217391304	0.853673703839724	0.5942644898486605	23.800000000000068	16.0	0.02074340867030759	13.799999999999967	5.0	0.07875270032035833	5.299999999999997	4.0	0.25997616187746986	dead (regular)	increased lifespan but only in specific phase
COX13	YGL191W	Oxidative Phosphorylation	phase 2	25	1.0869565217391304	0.853673703839724	0.5942644898486605	23.800000000000068	16.0	0.02074340867030759	13.799999999999967	5.0	0.07875270032035833	5.299999999999997	4.0	0.25997616187746986	dead (regular)	increased lifespan but only in specific phase
COX12	YLR038C	Oxidative Phosphorylation	phase 2	25	1.0869565217391304	0.853673703839724	0.5942644898486605	23.800000000000068	16.0	0.02074340867030759	13.799999999999967	5.0	0.07875270032035833	5.299999999999997	4.0	0.25997616187746986	dead (regular)	increased lifespan but only in specific phase
ADH5,ADH1	YBR145W,YOL086C	Anaerobic excretion	phase 2	26	1.1304347826086956	0.7509879717560036	0.5238091650773115	23.800000000000068	16.0	0.02074340867030759	33.1000000000002	10.0	0.2907029804320296	0.0	0.0	NaN	dead (regular)	increased lifespan but only in specific phase
PGK1	YCR012W	Glycolysis	phase 1	23	1.0	1.1105379125220436	0.0	40.0000000000003	22.0	0.20495690661455557	0.0	0.0	NaN	45.70000000000038	1.0	0.2658745744282429	dead (regular)	more used despite deletion
PFK2	YMR205C	Glycolysis	phase 1	23	1.0	1.077912007323555	0.0	39.20000000000029	22.0	0.2017511787435087	0.0	0.0	NaN	44.600000000000364	1.0	0.26175052898731505	dead (regular)	more used despite deletion
TDH3,TDH1,TDH2	YGR192C,YJL052W,YJR009C	Glycolysis	phase 1	23	1.0	1.0154790585605897	0.0	40.0000000000003	22.0	0.20495690661455557	0.0	0.0	NaN	45.70000000000038	1.0	0.2658745744282429	dead (regular)	more used despite deletion
ERR2,ENO1,ENO2,ERR3,ERR1	YPL281C,YGR254W,YHR174W,YMR323W,YOR393W	Glycolysis	phase 1	23	1.0	1.3403352670494122	0.0	40.0000000000003	22.0	0.20495690661455557	0.0	0.0	NaN	45.70000000000038	1.0	0.2658745744282429	dead (regular)	more used despite deletion
CDC19,PYK2	YAL038W,YOR347C	Glycolysis	phase 1	23	1.0	1.0425372951088432	0.0	40.0000000000003	22.0	0.20495690661455557	0.0	0.0	NaN	45.70000000000038	1.0	0.2658745744282429	dead (regular)	more used despite deletion
LPD1	YFL018C	Other	phase 2	23	1.0	1.2913338802804695	0.0	23.800000000000068	16.0	0.02074340867030759	9.199999999999983	5.0	0.18103241348721127	23.20000000000006	2.0	0.3031588130823982	dead (regular)	more used despite deletion
LAT1	YNL071W	Other	phase 2	23	1.0	1.2913337921974772	0.0	23.800000000000068	16.0	0.02074340867030759	9.199999999999983	5.0	0.1810324123589676	23.20000000000006	2.0	0.30315881120202426	dead (regular)	more used despite deletion
PDA1	YER178W	Other	phase 2	23	1.0	1.2913338802804695	0.0	23.800000000000068	16.0	0.02074340867030759	9.199999999999983	5.0	0.18103241348721127	23.20000000000006	2.0	0.3031588130823982	dead (regular)	more used despite deletion
PDX1	YGR193C	Other	phase 2	23	1.0	1.2913337921974772	0.0	23.800000000000068	16.0	0.02074340867030759	9.199999999999983	5.0	0.1810324123589676	23.20000000000006	2.0	0.30315881120202426	dead (regular)	more used despite deletion
PDB1	YBR221C	Other	phase 2	23	1.0	1.2913338802804695	0.0	23.800000000000068	16.0	0.02074340867030759	9.199999999999983	5.0	0.18103241348721127	23.20000000000006	2.0	0.3031588130823982	dead (regular)	more used despite deletion
